# Supplementary material for: 4-Amino-12-methyl­sulfon­yloxy-[2.2]para­cyclo­phane
Source: Acta Crystallogr Sect E Struct Rep Online. 2013 Dec 7;70(Pt 1):o18. doi: 10.1107/S1600536813032595 (PMC3914068; doi:10.1107/S1600536813032595)
Supplement: Supplementary file 1 [file e-70-00o18-sup1.cif]

##############################################################################
#                                                                            #
# This CIF contains the data in a paper accepted for publication in          #
# Acta Crystallographica Section E. It conforms to the requirements of       #
# Notes for Authors for Acta Crystallographica Section E, and has been       #
# peer reviewed under the auspices of the IUCr Commission on Journals.       #
#                                                                            #
# Full details of the Crystallographic Information File format               #
# are given in the paper "The Crystallographic Information File (CIF):       #
# a New Standard Archive File for Crystallography" by S. R. Hall, F. H.      #
# Allen and I. D. Brown [Acta Cryst. (1991), A47, 655-685].                  #
#                                                                            #
# The current version of the core CIF dictionary is obtainable from          #
# ftp://ftp.iucr.org/pub/cif_core.dic.                                       #
#                                                                            #
# Software is freely available for graphical display of the structure(s)     #
# in this CIF. For information consult the CIF software page                 #
# http://www.iucr.org/resources/cif/software.                                #
#                                                                            #
# This file may be used for bona fide research purposes within the           #
# scientific community so long as proper attribution is given to the journal # 
# article from which it was obtained.                                        #
#                                                                            #
##############################################################################
data_I
_database_code_depnum_ccdc_archive 'CCDC 974579'
_audit_creation_method     SHELXL-97
_chemical_name_systematic
;
4-Amino-12-methylsulfonyloxy-[2.2]paracyclophane
;
_chemical_name_common     ?
_chemical_formula_moiety     'C17 H19 N O3 S'
_chemical_formula_sum     'C17 H19 N O3 S'
_chemical_formula_iupac     'C17 H19 N O3 S'
_chemical_formula_weight     317.39
_chemical_melting_point     ?
_symmetry_cell_setting     orthorhombic
_symmetry_space_group_name_H-M     'P 21 21 21'
_symmetry_space_group_name_Hall     'P 2ac 2ab'
loop_
    _symmetry_equiv_pos_as_xyz
    'x, y, z'
    '-x+1/2, -y, z+1/2'
    '-x, y+1/2, -z+1/2'
    'x+1/2, -y+1/2, -z'
_cell_length_a     8.017(7)
_cell_length_b     11.734(9)
_cell_length_c     16.131(13)
_cell_angle_alpha     90.00
_cell_angle_beta     90.00
_cell_angle_gamma     90.00
_cell_volume     1517(2)
_cell_formula_units_Z     4
_cell_measurement_reflns_used     2210
_cell_measurement_theta_min     2.84
_cell_measurement_theta_max     23.12
_cell_measurement_temperature     273(2)
_exptl_crystal_description     block
_exptl_crystal_colour     colourless
_exptl_crystal_size_max     0.13
_exptl_crystal_size_mid     0.12
_exptl_crystal_size_min     0.10
_exptl_crystal_density_diffrn     1.389
_exptl_crystal_density_meas     ?
_exptl_crystal_density_method     'not measured'
_exptl_crystal_F_000     672
_exptl_absorpt_coefficient_mu     0.226
_exptl_absorpt_correction_type     multi-scan
_exptl_absorpt_process_details     '(SADABS; Bruker, 2007)'
_exptl_absorpt_correction_T_min     0.9712
_exptl_absorpt_correction_T_max     0.9778
_exptl_special_details     ?
_diffrn_ambient_temperature     273(2)
_diffrn_radiation_type     MoK\a
_diffrn_radiation_wavelength     0.71073
_diffrn_radiation_source     'fine-focus sealed tube'
_diffrn_radiation_monochromator     graphite
_diffrn_measurement_device_type     'Bruker SMART CCD'
_diffrn_measurement_method     'phi and omega scans'
_diffrn_detector_area_resol_mean     ?
_diffrn_reflns_number     7769
_diffrn_reflns_av_R_equivalents     0.0366
_diffrn_reflns_av_sigmaI/netI     0.0430
_diffrn_reflns_theta_min     2.15
_diffrn_reflns_theta_max     25.02
_diffrn_reflns_theta_full     25.02
_diffrn_measured_fraction_theta_max     0.998
_diffrn_measured_fraction_theta_full     0.998
_diffrn_reflns_limit_h_min     -9
_diffrn_reflns_limit_h_max     9
_diffrn_reflns_limit_k_min     -13
_diffrn_reflns_limit_k_max     13
_diffrn_reflns_limit_l_min     -11
_diffrn_reflns_limit_l_max     19
_diffrn_standards_number     ?
_diffrn_standards_interval_count     ?
_diffrn_standards_interval_time     ?
_diffrn_standards_decay_%     ?
_refine_special_details
;
Refinement of <i>F</i>^2^ against ALL reflections. The weighted <i>R</i>-factor
<i>wR</i> and goodness of fit <i>S</i> are based on <i>F</i>^2^, conventional
<i>R</i>-factors <i>R</i> are based on <i>F</i>, with <i>F</i> set to zero for
negative <i>F</i>^2^. The threshold expression of <i>F</i>^2^ >
\s(<i>F</i>^2^) is used only for calculating <i>R</i>-factors(gt) <i>etc</i>.
and is not relevant to the choice of reflections for refinement.
<i>R</i>-factors based on <i>F</i>^2^ are statistically about twice as large
as those based on <i>F</i>, and <i>R</i>- factors based on ALL data will be
even larger.
;
_reflns_number_total     2676
_reflns_number_gt     2266
_reflns_threshold_expression     I>2sigma(I)
_refine_ls_structure_factor_coef     Fsqd
_refine_ls_matrix_type     full
_refine_ls_R_factor_all     0.0483
_refine_ls_R_factor_gt     0.0376
_refine_ls_wR_factor_gt     0.0798
_refine_ls_wR_factor_ref     0.0844
_refine_ls_goodness_of_fit_ref     1.036
_refine_ls_restrained_S_all     1.036
_refine_ls_number_reflns     2676
_refine_ls_number_parameters     200
_refine_ls_number_restraints     0
_refine_ls_hydrogen_treatment     constr
_refine_ls_weighting_scheme     calc
_refine_ls_weighting_details
         'calc w=1/[\s^2^(Fo^2^)+(0.0436P)^2^+0.0218P] where P=(Fo^2^+2Fc^2^)/3'
_atom_sites_solution_hydrogens     geom
_atom_sites_solution_primary     direct
_atom_sites_solution_secondary     difmap
_refine_ls_shift/su_max     0.000
_refine_ls_shift/su_mean     0.000
_refine_diff_density_max     0.146
_refine_diff_density_min     -0.226
_refine_ls_extinction_method     none
_refine_ls_extinction_coef     ?
_refine_ls_abs_structure_details     'Flack (1983), 1122 Friedel pairs'
_refine_ls_abs_structure_Flack     0.02(9)
loop_
    _atom_type_symbol
    _atom_type_description
    _atom_type_scat_dispersion_real
    _atom_type_scat_dispersion_imag
    _atom_type_scat_source
    'C' 'C' 0.0033 0.0016
                         'International Tables Vol C Tables 4.2.6.8 and 6.1.1.4'
    'H' 'H' 0.0000 0.0000
                         'International Tables Vol C Tables 4.2.6.8 and 6.1.1.4'
    'N' 'N' 0.0061 0.0033
                         'International Tables Vol C Tables 4.2.6.8 and 6.1.1.4'
    'O' 'O' 0.0106 0.0060
                         'International Tables Vol C Tables 4.2.6.8 and 6.1.1.4'
    'S' 'S' 0.1246 0.1234
                         'International Tables Vol C Tables 4.2.6.8 and 6.1.1.4'
_computing_data_collection     'SMART (Bruker, 2007)'
_computing_cell_refinement     'SAINT (Bruker, 2007)'
_computing_data_reduction     'SAINT (Bruker, 2007)'
_computing_structure_solution     'SHELXS97 (Sheldrick, 2008)'
_computing_structure_refinement     'SHELXL97 (Sheldrick, 2008)'
_computing_molecular_graphics     'SHELXTL (Sheldrick, 2008)'
_computing_publication_material     'SHELXTL (Sheldrick, 2008)'
loop_
    _atom_site_type_symbol
    _atom_site_label
    _atom_site_fract_x
    _atom_site_fract_y
    _atom_site_fract_z
    _atom_site_U_iso_or_equiv
    _atom_site_adp_type
    _atom_site_calc_flag
    _atom_site_refinement_flags
    _atom_site_occupancy
    _atom_site_symmetry_multiplicity
    _atom_site_disorder_assembly
    _atom_site_disorder_group
    C C1 1.0276(4) 0.2690(2) 0.10319(15) 0.0464(7) Uani d . 1 1 . .
    H H1C 1.0358 0.1905 0.0849 0.056 Uiso calc R 1 1 . .
    H H1D 1.1386 0.3019 0.1019 0.056 Uiso calc R 1 1 . .
    C C2 0.9100(3) 0.3373(2) 0.04181(16) 0.0484(7) Uani d . 1 1 . .
    H H2A 0.9781 0.3785 0.0022 0.058 Uiso calc R 1 1 . .
    H H2B 0.8411 0.2839 0.0113 0.058 Uiso calc R 1 1 . .
    C C3 0.7987(3) 0.4208(2) 0.08747(14) 0.0386(6) Uani d . 1 1 . .
    C C4 0.6334(4) 0.3938(2) 0.10371(16) 0.0478(7) Uani d . 1 1 . .
    H H4 0.5785 0.3439 0.0682 0.057 Uiso calc R 1 1 . .
    C C5 0.5469(3) 0.4382(2) 0.17062(18) 0.0492(7) Uani d . 1 1 . .
    H H5 0.4357 0.4188 0.1794 0.059 Uiso calc R 1 1 . .
    C C6 0.6281(3) 0.5120(2) 0.22456(16) 0.0412(6) Uani d . 1 1 . .
    C C7 0.7798(3) 0.5569(2) 0.19893(15) 0.0402(6) Uani d . 1 1 . .
    H H7 0.8257 0.6175 0.2283 0.048 Uiso calc R 1 1 . .
    C C8 0.8654(3) 0.5139(2) 0.13052(15) 0.0376(6) Uani d . 1 1 . .
    C C9 0.5778(4) 0.5230(3) 0.31434(17) 0.0551(8) Uani d . 1 1 . .
    H H9A 0.4571 0.5206 0.3180 0.066 Uiso calc R 1 1 . .
    H H9B 0.6140 0.5967 0.3348 0.066 Uiso calc R 1 1 . .
    C C10 0.6529(3) 0.4269(2) 0.37183(16) 0.0491(7) Uani d . 1 1 . .
    H H10A 0.7088 0.4625 0.4185 0.059 Uiso calc R 1 1 . .
    H H10B 0.5624 0.3808 0.3935 0.059 Uiso calc R 1 1 . .
    C C11 0.7741(3) 0.3510(2) 0.32766(15) 0.0359(6) Uani d . 1 1 . .
    C C12 0.7184(3) 0.2616(2) 0.27724(15) 0.0425(7) Uani d . 1 1 . .
    H H12 0.6159 0.2280 0.2886 0.051 Uiso calc R 1 1 . .
    C C13 0.8110(3) 0.2222(2) 0.21135(16) 0.0432(7) Uani d . 1 1 . .
    H H13 0.7716 0.1612 0.1802 0.052 Uiso calc R 1 1 . .
    C C14 0.9620(3) 0.27203(19) 0.19075(14) 0.0358(6) Uani d . 1 1 . .
    C C15 1.0336(3) 0.34300(19) 0.24992(15) 0.0336(6) Uani d . 1 1 . .
    H H15 1.1437 0.3666 0.2440 0.040 Uiso calc R 1 1 . .
    C C16 0.9421(3) 0.37825(19) 0.31712(14) 0.0304(6) Uani d . 1 1 . .
    C C17 1.0148(4) 0.3455(2) 0.51017(17) 0.0548(8) Uani d . 1 1 . .
    H H17A 0.9649 0.2812 0.4830 0.082 Uiso calc R 1 1 . .
    H H17B 0.9287 0.3953 0.5303 0.082 Uiso calc R 1 1 . .
    H H17C 1.0816 0.3196 0.5558 0.082 Uiso calc R 1 1 . .
    N N1 1.0226(3) 0.5546(2) 0.11279(15) 0.0610(7) Uani d . 1 1 . .
    H H1A 1.0668 0.6060 0.1438 0.073 Uiso calc R 1 1 . .
    H H1B 1.0764 0.5286 0.0707 0.073 Uiso calc R 1 1 . .
    O O1 1.2545(2) 0.34091(17) 0.40407(12) 0.0602(6) Uani d . 1 1 . .
    O O2 1.2004(2) 0.52194(15) 0.47560(11) 0.0553(5) Uani d . 1 1 . .
    O O3 1.0125(2) 0.46195(13) 0.37118(10) 0.0355(4) Uani d . 1 1 . .
    S S1 1.14007(8) 0.41905(5) 0.43999(4) 0.03807(18) Uani d . 1 1 . .
loop_
    _atom_site_aniso_label
    _atom_site_aniso_U_11
    _atom_site_aniso_U_22
    _atom_site_aniso_U_33
    _atom_site_aniso_U_12
    _atom_site_aniso_U_13
    _atom_site_aniso_U_23
    C1 0.0554(18) 0.0443(15) 0.0395(15) 0.0054(14) 0.0040(13) -0.0094(12)
    C2 0.059(2) 0.0540(16) 0.0325(15) -0.0026(14) 0.0012(12) -0.0085(12)
    C3 0.0400(15) 0.0459(14) 0.0298(13) -0.0008(13) -0.0051(10) 0.0041(11)
    C4 0.0484(17) 0.0558(17) 0.0393(15) -0.0035(15) -0.0172(14) -0.0016(12)
    C5 0.0306(15) 0.0631(18) 0.0538(17) 0.0011(14) -0.0059(13) 0.0068(14)
    C6 0.0382(16) 0.0432(15) 0.0421(15) 0.0115(13) 0.0007(13) 0.0056(11)
    C7 0.0513(17) 0.0289(13) 0.0404(15) 0.0050(12) -0.0003(12) -0.0003(10)
    C8 0.0431(15) 0.0360(13) 0.0338(13) -0.0012(12) 0.0014(12) 0.0090(10)
    C9 0.056(2) 0.0561(17) 0.0530(18) 0.0177(16) 0.0161(14) 0.0021(14)
    C10 0.0341(14) 0.0767(19) 0.0365(14) 0.0078(15) 0.0061(12) 0.0012(14)
    C11 0.0330(15) 0.0466(15) 0.0281(13) -0.0016(12) -0.0026(11) 0.0087(11)
    C12 0.0351(15) 0.0496(16) 0.0429(16) -0.0107(13) -0.0067(12) 0.0127(12)
    C13 0.0544(19) 0.0347(14) 0.0404(15) -0.0060(13) -0.0051(13) -0.0017(11)
    C14 0.0388(16) 0.0315(12) 0.0372(14) 0.0068(12) -0.0027(11) 0.0004(11)
    C15 0.0270(14) 0.0386(13) 0.0353(13) 0.0041(11) -0.0025(11) 0.0011(11)
    C16 0.0300(14) 0.0328(12) 0.0283(13) 0.0000(11) -0.0044(11) 0.0015(10)
    C17 0.064(2) 0.0572(17) 0.0435(17) -0.0100(16) -0.0063(14) 0.0125(13)
    N1 0.0609(17) 0.0645(16) 0.0575(15) -0.0188(14) 0.0172(13) -0.0116(12)
    O1 0.0347(11) 0.0791(13) 0.0669(14) 0.0165(11) -0.0073(10) -0.0073(10)
    O2 0.0593(13) 0.0522(11) 0.0543(12) -0.0180(10) -0.0204(9) -0.0005(9)
    O3 0.0377(10) 0.0345(8) 0.0344(9) 0.0015(8) -0.0078(8) -0.0002(7)
    S1 0.0327(3) 0.0438(3) 0.0377(3) -0.0030(3) -0.0080(3) 0.0024(3)
_geom_special_details
;
All e.s.d.'s (except the e.s.d. in the dihedral angle between two l.s. planes)
are estimated using the full covariance matrix. The cell e.s.d.'s are taken
into account individually in the estimation of e.s.d.'s in distances, angles
and torsion angles; correlations between e.s.d.'s in cell parameters are only
used when they are defined by crystal symmetry. An approximate (isotropic)
treatment of cell e.s.d.'s is used for estimating e.s.d.'s involving l.s.
planes.
;
loop_
    _geom_bond_atom_site_label_1
    _geom_bond_atom_site_label_2
    _geom_bond_site_symmetry_2
    _geom_bond_distance
    _geom_bond_publ_flag
    C1 C14 . 1.508(4) ?
    C1 C2 . 1.585(4) ?
    C1 H1C . 0.9700 ?
    C1 H1D . 0.9700 ?
    C2 C3 . 1.516(4) ?
    C2 H2A . 0.9700 ?
    C2 H2B . 0.9700 ?
    C3 C4 . 1.387(4) ?
    C3 C8 . 1.400(3) ?
    C4 C5 . 1.385(4) ?
    C4 H4 . 0.9300 ?
    C5 C6 . 1.390(4) ?
    C5 H5 . 0.9300 ?
    C6 C7 . 1.389(4) ?
    C6 C9 . 1.509(4) ?
    C7 C8 . 1.394(4) ?
    C7 H7 . 0.9300 ?
    C8 N1 . 1.377(3) ?
    C9 C10 . 1.579(4) ?
    C9 H9A . 0.9700 ?
    C9 H9B . 0.9700 ?
    C10 C11 . 1.499(4) ?
    C10 H10A . 0.9700 ?
    C10 H10B . 0.9700 ?
    C11 C16 . 1.394(3) ?
    C11 C12 . 1.401(4) ?
    C12 C13 . 1.377(4) ?
    C12 H12 . 0.9300 ?
    C13 C14 . 1.384(4) ?
    C13 H13 . 0.9300 ?
    C14 C15 . 1.391(3) ?
    C15 C16 . 1.373(3) ?
    C15 H15 . 0.9300 ?
    C16 O3 . 1.430(3) ?
    C17 S1 . 1.742(3) ?
    C17 H17A . 0.9600 ?
    C17 H17B . 0.9600 ?
    C17 H17C . 0.9600 ?
    N1 H1A . 0.8600 ?
    N1 H1B . 0.8600 ?
    O1 S1 . 1.421(2) ?
    O2 S1 . 1.422(2) ?
    O3 S1 . 1.5908(18) ?
loop_
    _geom_angle_atom_site_label_1
    _geom_angle_atom_site_label_2
    _geom_angle_atom_site_label_3
    _geom_angle_site_symmetry_1
    _geom_angle_site_symmetry_3
    _geom_angle
    _geom_angle_publ_flag
    C14 C1 C2 . . 111.5(2) ?
    C14 C1 H1C . . 109.3 ?
    C2 C1 H1C . . 109.3 ?
    C14 C1 H1D . . 109.3 ?
    C2 C1 H1D . . 109.3 ?
    H1C C1 H1D . . 108.0 ?
    C3 C2 C1 . . 111.9(2) ?
    C3 C2 H2A . . 109.2 ?
    C1 C2 H2A . . 109.2 ?
    C3 C2 H2B . . 109.2 ?
    C1 C2 H2B . . 109.2 ?
    H2A C2 H2B . . 107.9 ?
    C4 C3 C8 . . 116.7(2) ?
    C4 C3 C2 . . 120.4(2) ?
    C8 C3 C2 . . 121.3(2) ?
    C5 C4 C3 . . 122.7(3) ?
    C5 C4 H4 . . 118.7 ?
    C3 C4 H4 . . 118.7 ?
    C4 C5 C6 . . 119.2(3) ?
    C4 C5 H5 . . 120.4 ?
    C6 C5 H5 . . 120.4 ?
    C5 C6 C7 . . 117.4(2) ?
    C5 C6 C9 . . 122.0(3) ?
    C7 C6 C9 . . 119.2(3) ?
    C6 C7 C8 . . 122.0(3) ?
    C6 C7 H7 . . 119.0 ?
    C8 C7 H7 . . 119.0 ?
    N1 C8 C7 . . 119.3(2) ?
    N1 C8 C3 . . 121.1(2) ?
    C7 C8 C3 . . 119.1(3) ?
    C6 C9 C10 . . 113.6(2) ?
    C6 C9 H9A . . 108.8 ?
    C10 C9 H9A . . 108.8 ?
    C6 C9 H9B . . 108.8 ?
    C10 C9 H9B . . 108.8 ?
    H9A C9 H9B . . 107.7 ?
    C11 C10 C9 . . 113.1(2) ?
    C11 C10 H10A . . 109.0 ?
    C9 C10 H10A . . 109.0 ?
    C11 C10 H10B . . 109.0 ?
    C9 C10 H10B . . 109.0 ?
    H10A C10 H10B . . 107.8 ?
    C16 C11 C12 . . 114.1(2) ?
    C16 C11 C10 . . 123.2(2) ?
    C12 C11 C10 . . 120.9(2) ?
    C13 C12 C11 . . 121.9(2) ?
    C13 C12 H12 . . 119.1 ?
    C11 C12 H12 . . 119.1 ?
    C12 C13 C14 . . 121.0(2) ?
    C12 C13 H13 . . 119.5 ?
    C14 C13 H13 . . 119.5 ?
    C13 C14 C15 . . 116.7(2) ?
    C13 C14 C1 . . 121.3(2) ?
    C15 C14 C1 . . 120.9(2) ?
    C16 C15 C14 . . 120.1(2) ?
    C16 C15 H15 . . 119.9 ?
    C14 C15 H15 . . 120.0 ?
    C15 C16 C11 . . 122.9(2) ?
    C15 C16 O3 . . 118.5(2) ?
    C11 C16 O3 . . 117.7(2) ?
    S1 C17 H17A . . 109.5 ?
    S1 C17 H17B . . 109.5 ?
    H17A C17 H17B . . 109.5 ?
    S1 C17 H17C . . 109.5 ?
    H17A C17 H17C . . 109.5 ?
    H17B C17 H17C . . 109.5 ?
    C8 N1 H1A . . 120.0 ?
    C8 N1 H1B . . 120.0 ?
    H1A N1 H1B . . 120.0 ?
    C16 O3 S1 . . 117.52(14) ?
    O1 S1 O2 . . 119.55(14) ?
    O1 S1 O3 . . 109.55(12) ?
    O2 S1 O3 . . 103.40(10) ?
    O1 S1 C17 . . 108.54(14) ?
    O2 S1 C17 . . 110.74(14) ?
    O3 S1 C17 . . 103.86(13) ?
loop_
    _geom_hbond_atom_site_label_D
    _geom_hbond_atom_site_label_H
    _geom_hbond_atom_site_label_A
    _geom_hbond_site_symmetry_A
    _geom_hbond_distance_DH
    _geom_hbond_distance_HA
    _geom_hbond_distance_DA
    _geom_hbond_angle_DHA
    N1 H1B O2 2_764 0.86 2.43 3.262(3) 163
    C10 H10B O1 1_455 0.97 2.52 3.390(4) 149
_iucr_refine_instructions_details
;
TITL 120517c in P2(1)2(1)2(1)
CELL 0.71073   8.0168  11.7339  16.1313  90.000  90.000  90.000
ZERR   4.00   0.0066   0.0094   0.0126   0.000   0.000   0.000
LATT -1
SYMM 0.5-X, -Y, 0.5+Z
SYMM -X, 0.5+Y, 0.5-Z
SYMM 0.5+X, 0.5-Y, -Z
SFAC C  H  N  O  S
UNIT 68 76 4  12 4
L.S. 8
ACTA
BOND $h
FMAP 2
PLAN 20
HTAB
MERG 2
htab N1 O2_$1
htab C10 O1_$2
eqiv $1 2.5-x, 1-y, z-0.5
eqiv $2 x-1, y, z
size 0.13 0.12 0.1
TEMP 0
WGHT    0.043600    0.021800
FVAR       0.88326
MOLE 1
C1    1    1.027566    0.269002    0.103192    11.00000    0.05545    0.04430 =
         0.03954   -0.00940    0.00402    0.00539
AFIX  23
H1C   2    1.035808    0.190452    0.084907    11.00000   -1.20000
H1D   2    1.138561    0.301862    0.101883    11.00000   -1.20000
AFIX   0
C2    1    0.909978    0.337301    0.041813    11.00000    0.05871    0.05402 =
         0.03246   -0.00852    0.00124   -0.00261
AFIX  23
H2A   2    0.978069    0.378504    0.002159    11.00000   -1.20000
H2B   2    0.841071    0.283878    0.011268    11.00000   -1.20000
AFIX   0
C3    1    0.798674    0.420828    0.087475    11.00000    0.03999    0.04594 =
         0.02978    0.00408   -0.00507   -0.00079
C4    1    0.633405    0.393802    0.103712    11.00000    0.04842    0.05579 =
         0.03931   -0.00164   -0.01725   -0.00346
AFIX  43
H4    2    0.578516    0.343861    0.068216    11.00000   -1.20000
AFIX   0
C5    1    0.546853    0.438160    0.170620    11.00000    0.03058    0.06307 =
         0.05380    0.00676   -0.00588    0.00111
AFIX  43
H5    2    0.435747    0.418792    0.179357    11.00000   -1.20000
AFIX   0
C6    1    0.628094    0.511995    0.224562    11.00000    0.03823 0.04324 =
         0.04213    0.00562    0.00072    0.01155
C7    1    0.779831    0.556937    0.198926    11.00000    0.05134    0.02894 =
         0.04042   -0.00026   -0.00026    0.00501
AFIX  43
H7    2    0.825700    0.617542    0.228264    11.00000   -1.20000
AFIX   0
C8    1    0.865424    0.513901    0.130522    11.00000    0.04310 0.03599 =
         0.03382    0.00898    0.00144   -0.00116
C9    1    0.577802    0.523034    0.314342    11.00000    0.05609 0.05614 =
         0.05297    0.00208    0.01609    0.01771
AFIX  23
H9A   2    0.457089    0.520567    0.318037    11.00000   -1.20000
H9B   2    0.613979    0.596742    0.334787    11.00000   -1.20000
AFIX   0
C10   1    0.652898    0.426948    0.371825    11.00000    0.03409 0.07672 =
         0.03651    0.00117    0.00607    0.00784
AFIX  23
H10A  2    0.708761    0.462473    0.418487    11.00000   -1.20000
H10B  2    0.562436    0.380844    0.393505    11.00000   -1.20000
AFIX   0
C11   1    0.774149    0.351039    0.327657    11.00000    0.03300 0.04659 =
         0.02810    0.00866   -0.00262   -0.00159
C12   1    0.718369    0.261648    0.277243    11.00000    0.03512    0.04963 =
         0.04286    0.01273   -0.00666   -0.01075
AFIX  43
H12   2    0.615869    0.227976    0.288597    11.00000   -1.20000
AFIX   0
C13   1    0.811005    0.222224    0.211352    11.00000    0.05440 0.03471 =
         0.04036   -0.00169   -0.00511   -0.00600
AFIX  43
H13   2    0.771580    0.161207    0.180209    11.00000   -1.20000
AFIX   0
C14   1    0.961953    0.272034    0.190752    11.00000    0.03878 0.03148 =
         0.03725    0.00037   -0.00274    0.00678
C15   1    1.033613    0.342999    0.249923    11.00000    0.02698 0.03857 =
         0.03531    0.00106   -0.00246    0.00410
AFIX  43
H15   2    1.143704    0.366602    0.243957    11.00000   -1.20000
AFIX   0
C16   1    0.942087    0.378252    0.317116    11.00000    0.02996 0.03284 =
         0.02828    0.00149   -0.00436   -0.00003
C17   1    1.014752    0.345535    0.510167    11.00000    0.06385 0.05719 =
         0.04350    0.01255   -0.00633   -0.01000
AFIX 137
H17A  2    0.964870    0.281190    0.483030    11.00000   -1.50000
H17B  2    0.928750    0.395263    0.530327    11.00000   -1.50000
H17C  2    1.081579    0.319640    0.555817    11.00000   -1.50000
AFIX   0
N1    3    1.022563    0.554629    0.112789    11.00000    0.06091 0.06449 =
         0.05752   -0.01155    0.01717   -0.01884
AFIX  93
H1A   2    1.066818    0.606042    0.143772    11.00000   -1.20000
H1B   2    1.076420    0.528645    0.070735    11.00000   -1.20000
AFIX   0
O1    4    1.254503    0.340914    0.404075    11.00000    0.03465 0.07910 =
         0.06694   -0.00735   -0.00727    0.01654
O2    4    1.200392    0.521938    0.475595    11.00000    0.05930 0.05224 =
         0.05429   -0.00049   -0.02043   -0.01795
O3    4    1.012545    0.461953    0.371180    11.00000    0.03770 0.03445 =
         0.03437   -0.00020   -0.00776    0.00155
S1    5    1.140070    0.419047    0.439992    11.00000    0.03273 0.04376 =
         0.03772    0.00238   -0.00801   -0.00300
HKLF 4
REM  120517c in P2(1)2(1)2(1)
REM R1 =  0.0376 for   2266 Fo > 4sig(Fo)  and  0.0483 for all   2676 data
REM    200 parameters refined using      0 restraints
END
WGHT      0.0398      0.0708
REM Highest difference peak  0.146,  deepest hole -0.226,  1-sigma level  0.037
Q1    1   0.4504  0.3667  0.1973  11.00000  0.05    0.15
Q2    1   0.8778  0.5838  0.2467  11.00000  0.05    0.14
Q3    1   1.0300  0.1533  0.1004  11.00000  0.05    0.14
Q4    1   0.7449  0.5857  0.3432  11.00000  0.05    0.13
Q5    1   0.6034  0.4250  0.4372  11.00000  0.05    0.12
Q6    1   1.1022  0.4915  0.1626  11.00000  0.05    0.12
Q7    1   1.1139  0.4213  0.2423  11.00000  0.05    0.12
Q8    1   0.9741  0.3998  0.2677  11.00000  0.05    0.11
Q9    1   0.7213  0.1808  0.1436  11.00000  0.05    0.11
Q10   1   1.0395  0.7079  0.1032  11.00000  0.05    0.11
Q11   1   1.2142  0.3319  0.5433  11.00000  0.05    0.11
Q12   1   0.7724  0.6847  0.3181  11.00000  0.05    0.11
Q13   1   0.8523  0.3432  0.3482  11.00000  0.05    0.11
Q14   1   0.5765  0.2394  0.1046  11.00000  0.05    0.11
Q15   1   1.0271  0.2331  0.2212  11.00000  0.05    0.10
Q16   1   0.7091  0.5791  0.1359  11.00000  0.05    0.10
Q17   1   1.0654  0.3738  0.4797  11.00000  0.05    0.10
Q18   1   0.7399  0.3190  0.2980  11.00000  0.05    0.10
Q19   1   0.8605  0.3950  0.0582  11.00000  0.05    0.10
Q20   1   0.9826  0.3366  0.2061  11.00000  0.05    0.10
;
data_global
_journal_date_recd_electronic     2013-11-06
_journal_date_accepted     2013-11-30
_journal_name_full     'Acta Crystallographica, Section E'
_journal_year     2014
_journal_volume     70
_journal_issue      1
_journal_page_first     o18
_journal_page_last     o18
_journal_paper_category     QO
_journal_paper_doi     10.1107/S1600536813032595
_journal_coeditor_code     CV5436
_publ_contact_author_name     'Wenzeng, Duan'
_publ_contact_author_address
;
School of Chemistry and Chemical Engineering
Liaocheng University
Hunan lu 1
Liaocheng 252000
People's Republic of China
;
_publ_contact_author_email     'duanwenzeng@163.com'
_publ_contact_author_fax     '86 635 8230686'
_publ_contact_author_phone     '86 635 8230686'
_publ_section_title
;
4-Amino-12-methylsulfonyloxy-[2.2]paracyclophane
;
loop_
    _publ_author_name
    _publ_author_address
    'Meng, Xiangchao'
;
School of Chemistry and Chemical Engineering,
Shandong University,
Jinan 250100, People's Republic of China
;
    'Duan, Wenzeng'
;
School of Chemistry and Chemical Engineering,
Taian University,
Taian 271021, People's Republic of China
School of Chemistry and Chemical Engineering,
Liaocheng University,
Liaocheng 252000, People's Republic of China
;
    'Han, Yinfeng'
;
School of Chemistry and Chemical Engineering,
Taian University,
Taian 271021, People's Republic of China
;
