# Supplementary material for: 4-Amino-12-methyl­sulfon­yloxy-[2.2]para­cyclo­phane
Source: Acta Crystallogr Sect E Struct Rep Online. 2013 Dec 7;70(Pt 1):o18. doi: 10.1107/S1600536813032595 (PMC3914068; doi:10.1107/S1600536813032595)
Supplement: Supplementary file 2 [file e-70-00o18-Isup2.hkl]

# 
# h,k,l, Fc-squared, Fo-squared, sigma(Fo-squared) and status flag 
# 
data_I
_shelx_title ' 120517c in P2(1)2(1)2(1)' 
_shelx_refln_list_code          4 
_shelx_F_calc_maximum      114.48 
_exptl_crystal_F_000       672.00 
_reflns_d_resolution_high  0.8403 
 
loop_ 
 _symmetry_equiv_pos_as_xyz 
 'x, y, z' 
 '-x+1/2, -y, z+1/2' 
 '-x, y+1/2, -z+1/2' 
 'x+1/2, -y+1/2, -z' 
 
_cell_length_a     8.0168 
_cell_length_b    11.7339 
_cell_length_c    16.1313 
_cell_angle_alpha  90.000 
_cell_angle_beta   90.000 
_cell_angle_gamma  90.000 
 
_shelx_F_squared_multiplier     1.000 
 
loop_ 
 _refln_index_h 
 _refln_index_k 
 _refln_index_l 
 _refln_F_squared_calc 
 _refln_F_squared_meas 
 _refln_F_squared_sigma 
 _refln_observed_status 
   2   0   0      762.08      733.61     14.73 o 
   4   0   0      571.44      611.13     30.44 o 
   6   0   0      269.70      260.26     29.07 o 
   8   0   0      220.23      227.04     33.11 o 
   1   1   0     1934.37     1806.09     27.99 o 
   2   1   0      363.58      362.76      8.42 o 
   3   1   0      561.92      596.44     12.94 o 
   4   1   0        6.82        3.30      3.02 o 
   5   1   0       18.12       10.68      4.74 o 
   6   1   0      204.01      218.50     20.44 o 
   7   1   0       40.46       54.62     15.41 o 
   8   1   0      189.40      133.55     20.02 o 
   9   1   0      131.90      123.39     39.99 o 
   0   2   0     9032.48     8276.54    160.36 o 
   1   2   0     5564.35     5202.67     76.37 o 
   2   2   0       18.00       12.78      2.61 o 
   3   2   0      177.20      200.57      7.46 o 
   4   2   0     1384.83     1506.38     25.45 o 
   5   2   0       12.32        2.97      4.04 o 
   6   2   0      267.39      264.02     19.19 o 
   7   2   0       70.34       77.10     12.68 o 
   8   2   0       80.67       62.90     15.89 o 
   9   2   0        0.91      -10.03     15.98 o 
   1   3   0      361.34      371.05      7.66 o 
   2   3   0     2555.04     2418.97     31.26 o 
   3   3   0        3.43        4.97      5.30 o 
   4   3   0      169.12      165.55      8.21 o 
   5   3   0       11.69        8.57      4.15 o 
   6   3   0      748.08      831.86     29.29 o 
   7   3   0       23.41        9.86      9.38 o 
   8   3   0      499.62      407.38     92.07 o 
   9   3   0       66.68       59.76     27.38 o 
   1   4   0     1299.61     1325.09     19.03 o 
   2   4   0       27.46       39.63      8.56 o 
   3   4   0     1031.07      988.99     22.22 o 
   4   4   0      100.97      100.89      6.93 o 
   5   4   0      113.95      108.82      8.17 o 
   6   4   0       37.29       28.18      9.38 o 
   7   4   0      180.33      175.57     18.56 o 
   8   4   0       16.02       20.08      7.61 o 
   9   4   0        7.87       37.26     14.23 o 
   1   5   0      105.60      123.65      5.62 o 
   2   5   0      407.29      437.49     10.24 o 
   3   5   0      686.95      727.44     15.82 o 
   4   5   0       58.00       53.72      6.96 o 
   5   5   0      617.69      580.72     16.64 o 
   6   5   0       39.69       36.16      6.42 o 
   7   5   0      123.58      130.49     13.35 o 
   8   5   0       10.99       12.81     18.28 o 
   0   6   0      338.00      332.88      9.46 o 
   1   6   0        0.89        8.94      2.52 o 
   2   6   0       18.31       16.45      3.00 o 
   3   6   0      228.22      233.97      9.13 o 
   4   6   0      414.56      398.36     12.78 o 
   5   6   0      141.53      139.01      9.31 o 
   6   6   0      401.58      405.27     21.69 o 
   7   6   0      174.50      178.94     14.95 o 
   8   6   0        0.09        5.54      6.19 o 
   1   7   0       75.56       67.58      4.81 o 
   2   7   0      303.37      306.70      9.49 o 
   3   7   0      856.92      839.82     15.77 o 
   4   7   0      204.84      211.20     10.02 o 
   5   7   0      652.98      630.23     18.06 o 
   6   7   0      202.76      188.91     11.53 o 
   7   7   0       78.51       69.35      9.16 o 
   8   7   0       11.20       12.94     13.38 o 
   0   8   0       12.77       15.19      6.86 o 
   1   8   0       30.73       39.29      4.30 o 
   2   8   0        0.86        0.26      2.77 o 
   3   8   0      334.55      296.93      9.47 o 
   4   8   0        2.80        0.26      3.53 o 
   5   8   0       10.61        7.93      5.57 o 
   6   8   0       83.63      101.96     13.49 o 
   7   8   0       22.05       21.24     12.26 o 
   1   9   0        2.97        8.98      4.55 o 
   2   9   0      725.24      773.24     23.32 o 
   3   9   0      281.23      278.08     10.63 o 
   4   9   0       27.05       29.72      5.54 o 
   5   9   0        5.25        2.79      3.88 o 
   6   9   0       95.95      114.49     10.37 o 
   7   9   0        1.04       -1.38      9.22 o 
   0  10   0      280.51      254.61     20.66 o 
   1  10   0       20.31       17.17      5.93 o 
   2  10   0       56.23       87.69      9.86 o 
   3  10   0     1071.72     1053.96     30.08 o 
   4  10   0      770.96      769.32     28.69 o 
   5  10   0        0.36       -3.73      3.73 o 
   6  10   0       13.57       13.66      5.53 o 
   1  11   0       37.29       25.58      7.45 o 
   2  11   0      194.27      203.29     22.40 o 
   3  11   0        6.33        5.71      3.50 o 
   4  11   0        0.90        8.58      5.54 o 
   5  11   0        0.39       11.67     10.51 o 
   0  12   0      191.24      236.44     21.66 o 
   1  12   0       23.79       36.60      8.58 o 
   2  12   0       72.16       70.96     10.01 o 
   3  12   0        4.13        7.63      4.20 o 
   4  12   0      105.59       96.98     13.65 o 
   1  13   0       10.20       14.27      7.01 o 
   2  13   0        4.24       14.55      6.47 o 
   3  13   0       22.23       25.94      6.21 o 
   1   0   1     6386.63     6017.82     83.68 o 
   2   0   1     8051.37     7646.57     82.83 o 
   3   0   1      593.71      613.88     25.89 o 
   4   0   1     1738.32     1717.91     27.89 o 
   5   0   1     1350.76     1406.63     42.87 o 
   6   0   1      173.40      181.10     11.59 o 
   7   0   1        7.73       11.36     12.97 o 
   8   0   1       34.37       21.35     15.83 o 
   9   0   1        0.09        4.65     14.35 o 
  -9   1   1       41.84       31.60     16.87 o 
  -8   1   1      367.43      275.80     36.40 o 
  -7   1   1      262.15      263.53     14.50 o 
  -6   1   1       81.73       97.60     14.19 o 
  -5   1   1       76.32       79.44      7.62 o 
  -4   1   1      477.83      501.60     13.62 o 
  -3   1   1      183.83      151.99      6.81 o 
  -2   1   1     3390.08     3308.88     39.34 o 
  -1   1   1     3206.11     3083.72     45.11 o 
   0   1   1      673.38      614.33     15.01 o 
   1   1   1     3262.85     3073.42     50.31 o 
   2   1   1     3391.97     3330.77     31.62 o 
   3   1   1      186.38      162.30      6.07 o 
   4   1   1      467.79      479.42     10.74 o 
   5   1   1       72.95       87.22      9.46 o 
   6   1   1       79.59       93.59     14.64 o 
   7   1   1      266.11      259.00     23.71 o 
   8   1   1      370.04      309.90     25.82 o 
   9   1   1       42.03       32.92     15.91 o 
  -9   2   1      213.96      181.25     32.70 o 
  -8   2   1       19.18       12.89      7.61 o 
  -7   2   1       32.57       24.34      6.94 o 
  -6   2   1       18.02       24.36      6.84 o 
  -5   2   1      199.41      189.16     13.08 o 
  -4   2   1      826.82      869.83     18.17 o 
  -3   2   1      799.00      744.65     14.93 o 
  -2   2   1     2012.49     2009.82     47.31 o 
  -1   2   1     4661.77     4394.62     46.29 o 
   0   2   1    11997.12    10893.66    487.88 o 
   1   2   1     4721.41     4511.16     42.01 o 
   2   2   1     2030.05     1981.22     22.08 o 
   3   2   1      797.74      782.55     15.01 o 
   4   2   1      813.14      874.81     18.05 o 
   5   2   1      212.60      199.80      9.94 o 
   6   2   1       18.97       22.63      6.17 o 
   7   2   1       31.83       47.38     14.02 o 
   8   2   1       19.08       22.23     16.50 o 
   9   2   1      208.31      196.03     22.78 o 
  -9   3   1        6.52      -11.24     16.18 o 
  -8   3   1      220.15      214.51     27.84 o 
  -7   3   1       28.22       35.38      7.41 o 
  -6   3   1      325.29      308.28     13.60 o 
  -5   3   1       72.22       55.48      8.24 o 
  -4   3   1      340.67      344.33     12.18 o 
  -3   3   1      264.42      277.85      8.70 o 
  -2   3   1     1140.38     1230.66     18.96 o 
  -1   3   1     1196.64     1244.86     20.93 o 
   0   3   1     6679.55     6145.10     68.42 o 
   1   3   1     1190.03     1263.69     14.00 o 
   2   3   1     1134.91     1225.98     15.95 o 
   3   3   1      262.02      260.13     12.41 o 
   4   3   1      320.16      332.50     10.93 o 
   5   3   1       70.23       59.51     10.60 o 
   6   3   1      327.78      319.87     13.75 o 
   7   3   1       28.44       35.60     12.46 o 
   8   3   1      218.07      191.01     31.62 o 
   9   3   1        6.88       -5.35     15.37 o 
  -9   4   1       60.55       60.13     10.37 o 
  -8   4   1       45.31       38.00      8.71 o 
  -7   4   1      114.74      119.91     20.57 o 
  -6   4   1      321.67      281.96     13.04 o 
  -5   4   1      283.85      279.20     11.39 o 
  -4   4   1      542.94      580.52     14.68 o 
  -3   4   1      550.75      532.52     12.85 o 
  -2   4   1       46.87       52.52      3.85 o 
  -1   4   1       74.64       63.32      3.74 o 
   0   4   1      226.13      264.65      7.09 o 
   1   4   1       78.22       66.19      3.19 o 
   2   4   1       44.41       52.86      3.25 o 
   3   4   1      548.09      529.79     12.58 o 
   4   4   1      534.12      591.73     16.50 o 
   5   4   1      290.71      294.00     11.59 o 
   6   4   1      325.40      316.99     13.49 o 
   7   4   1      114.94      102.73     10.31 o 
   8   4   1       47.02       45.64     18.62 o 
   9   4   1       61.06       84.91     27.65 o 
  -8   5   1      140.10      128.29     12.12 o 
  -7   5   1      330.02      322.75     14.87 o 
  -6   5   1      373.10      390.41     15.07 o 
  -5   5   1      595.94      597.59     16.93 o 
  -4   5   1      800.64      786.82     17.99 o 
  -3   5   1      229.65      208.46      8.42 o 
  -2   5   1      277.23      300.32      6.55 o 
  -1   5   1      637.32      609.10     10.99 o 
   0   5   1        6.11        2.46      2.05 o 
   1   5   1      629.67      603.72     10.14 o 
   2   5   1      284.80      317.64      8.43 o 
   3   5   1      224.90      211.27      8.17 o 
   4   5   1      805.91      790.61     17.88 o 
   5   5   1      593.53      577.65     18.60 o 
   6   5   1      375.36      389.18     17.76 o 
   7   5   1      322.05      327.03     14.99 o 
   8   5   1      139.03      116.18     15.69 o 
  -8   6   1       25.90       19.53      7.15 o 
  -7   6   1       16.49       11.73      6.18 o 
  -6   6   1      211.99      214.04     14.44 o 
  -5   6   1      119.22      111.65      8.61 o 
  -4   6   1      515.09      506.23     16.72 o 
  -3   6   1      178.38      165.05      7.88 o 
  -2   6   1      590.69      613.03     13.25 o 
  -1   6   1      267.21      272.20     12.91 o 
   0   6   1      703.45      754.78     11.03 o 
   1   6   1      272.87      259.12      7.64 o 
   2   6   1      566.70      620.21     12.89 o 
   3   6   1      183.73      193.90      8.31 o 
   4   6   1      519.27      502.25     14.35 o 
   5   6   1      120.64      120.78      8.71 o 
   6   6   1      218.56      220.74     11.80 o 
   7   6   1       15.78       28.43      8.13 o 
   8   6   1       25.30       29.18     11.50 o 
  -8   7   1       33.64       31.36      7.83 o 
  -7   7   1      120.56      131.38     12.46 o 
  -6   7   1       15.35       20.45      5.74 o 
  -5   7   1      483.28      467.29     15.65 o 
  -4   7   1      429.34      403.31     13.59 o 
  -3   7   1      318.81      329.35      9.48 o 
  -2   7   1      310.10      313.59     12.53 o 
  -1   7   1      466.43      477.30     14.41 o 
   0   7   1       66.79       59.71      3.32 o 
   1   7   1      482.66      481.10     11.35 o 
   2   7   1      313.02      316.95      8.46 o 
   3   7   1      314.21      300.99     10.53 o 
   4   7   1      430.60      418.52     17.40 o 
   5   7   1      484.10      506.77     15.89 o 
   6   7   1       14.02       12.98      7.85 o 
   7   7   1      120.62      118.92     10.70 o 
   8   7   1       34.82       44.60      8.61 o 
  -7   8   1        5.56        4.25      5.18 o 
  -6   8   1       41.57       42.05     15.28 o 
  -5   8   1      473.80      474.48     16.23 o 
  -4   8   1      331.87      350.12     13.17 o 
  -3   8   1       91.06       87.22      5.99 o 
  -2   8   1      261.42      264.88      9.44 o 
  -1   8   1      316.41      311.15      9.93 o 
   0   8   1      128.60      125.39      6.39 o 
   1   8   1      319.33      300.93     22.16 o 
   2   8   1      263.90      265.81      8.21 o 
   3   8   1       95.31       96.98      6.91 o 
   4   8   1      333.11      356.69     12.80 o 
   5   8   1      477.97      480.24     15.86 o 
   6   8   1       41.88       71.89      8.58 o 
   7   8   1        5.61        7.72      8.29 o 
  -7   9   1       20.83       29.83      9.95 o 
  -6   9   1       34.30       29.30     11.33 o 
  -5   9   1        8.05        3.86      4.23 o 
  -4   9   1      660.45      644.54     26.17 o 
  -3   9   1      128.82      115.98      7.69 o 
  -2   9   1       39.74       37.52      4.82 o 
  -1   9   1       33.42       28.15     12.08 o 
   0   9   1       82.81       85.86      9.31 o 
   1   9   1       34.71       36.55      7.21 o 
   2   9   1       40.43       38.32      5.37 o 
   3   9   1      129.76      120.93      8.82 o 
   4   9   1      645.90      666.63     18.27 o 
   5   9   1        7.42        1.95      4.25 o 
   6   9   1       35.57       36.18      7.05 o 
   7   9   1       20.94       36.32      7.15 o 
  -6  10   1        5.54        6.33      5.20 o 
  -5  10   1       51.33       48.33      7.62 o 
  -4  10   1      233.52      202.20     11.53 o 
  -3  10   1       66.91       76.55      9.43 o 
  -2  10   1      130.95      136.31     11.53 o 
  -1  10   1      601.60      574.26     22.19 o 
   0  10   1       70.13       68.16      9.02 o 
   1  10   1      593.58      588.56     22.26 o 
   2  10   1      134.15      124.19      9.05 o 
   3  10   1       64.90       70.15      7.55 o 
   4  10   1      232.51      245.99     16.74 o 
   5  10   1       53.51       63.53     10.81 o 
   6  10   1        5.97        8.20      7.99 o 
  -5  11   1       10.42       14.97      8.09 o 
  -4  11   1        6.64        4.06      6.01 o 
  -3  11   1       35.77       48.34     11.32 o 
  -2  11   1       80.02       82.15     10.23 o 
  -1  11   1       25.97       29.15      7.59 o 
   0  11   1      156.32      143.38     25.32 o 
   1  11   1       24.72       19.90      6.43 o 
   2  11   1       78.45       87.78      8.63 o 
   3  11   1       36.41       39.66      6.20 o 
   4  11   1        7.57       14.67      8.20 o 
   5  11   1        9.82       15.78      8.93 o 
  -4  12   1        3.11        8.25      6.11 o 
  -3  12   1       23.17       20.44      6.64 o 
  -2  12   1      228.46      239.51     16.48 o 
  -1  12   1       15.85       18.04      7.01 o 
   0  12   1      137.18      130.99     13.27 o 
   1  12   1       15.12       14.48      6.59 o 
   2  12   1      224.99      251.52     21.89 o 
   3  12   1       23.29       18.13     10.04 o 
   4  12   1        3.12        5.15      5.74 o 
  -3  13   1       88.89       80.18     11.28 o 
  -2  13   1       18.26       24.32      9.70 o 
  -1  13   1       10.33       30.00     14.44 o 
   0  13   1        3.10        3.70      8.48 o 
   1  13   1        9.32       10.68      6.93 o 
   2  13   1       18.02       23.97      6.93 o 
   3  13   1       92.13       91.44     10.24 o 
   1   0   2     7346.24     6998.52     96.70 o 
   2   0   2       34.45       60.31      3.13 o 
   3   0   2      151.32      159.63      5.23 o 
   4   0   2      565.64      570.52     15.26 o 
   5   0   2      365.66      387.39     15.21 o 
   6   0   2      216.23      235.34     12.61 o 
   7   0   2       35.17       38.44      7.69 o 
   8   0   2      150.97      140.26     25.46 o 
   9   0   2      153.94      123.95     20.89 o 
  -9   1   2       67.91       87.77     19.41 o 
  -8   1   2      106.98      106.03     11.97 o 
  -7   1   2       51.24       56.11      8.82 o 
  -6   1   2       66.00       70.20     11.85 o 
  -5   1   2      167.01      156.79      6.59 o 
  -4   1   2       15.82       21.49      2.86 o 
  -3   1   2       65.66       62.22      3.39 o 
  -2   1   2      459.63      464.33      9.82 o 
  -1   1   2     7096.50     6822.64     75.03 o 
   0   1   2      463.26      461.54     16.23 o 
   1   1   2     7059.62     6886.13    210.59 o 
   2   1   2      467.67      478.61      9.79 o 
   3   1   2       66.16       62.57      3.86 o 
   4   1   2       16.19       27.88      4.65 o 
   5   1   2      174.91      186.25     11.19 o 
   6   1   2       64.89       66.53      8.01 o 
   7   1   2       51.82       42.83     14.87 o 
   8   1   2      108.72      129.28     21.81 o 
   9   1   2       68.33       76.24     18.16 o 
  -9   2   2       54.04       53.61     17.44 o 
  -8   2   2      118.09      123.48     12.22 o 
  -7   2   2      113.06      105.86     10.43 o 
  -6   2   2      318.52      312.10     13.76 o 
  -5   2   2      130.30      147.01     14.16 o 
  -4   2   2      129.66      152.86      6.61 o 
  -3   2   2      580.55      560.35     15.46 o 
  -2   2   2     2217.98     2099.55     27.68 o 
  -1   2   2     1716.00     1596.20     24.71 o 
   0   2   2      939.29      896.46     12.79 o 
   1   2   2     1729.53     1579.04     18.12 o 
   2   2   2     2174.43     2126.39     20.11 o 
   3   2   2      584.15      562.05      9.78 o 
   4   2   2      122.41      146.78      6.04 o 
   5   2   2      132.40      123.37     10.66 o 
   6   2   2      314.79      331.56     20.99 o 
   7   2   2      114.13       93.21     15.99 o 
   8   2   2      114.28      110.50     17.35 o 
   9   2   2       53.17       53.37     25.12 o 
  -9   3   2        0.58       -4.95     11.82 o 
  -8   3   2       12.70       20.28      7.95 o 
  -7   3   2      153.37      150.56     11.77 o 
  -6   3   2      750.28      719.50     20.30 o 
  -5   3   2       64.72       75.10      7.24 o 
  -4   3   2      100.29       94.53      8.54 o 
  -3   3   2      912.08      983.87     18.12 o 
  -2   3   2     2515.61     2557.29     27.54 o 
  -1   3   2    13106.04    12092.86    215.20 o 
   0   3   2      391.66      441.95      8.83 o 
   1   3   2    13081.26    12108.98    286.28 o 
   2   3   2     2460.90     2494.16     27.42 o 
   3   3   2      933.89     1006.65     24.42 o 
   4   3   2       96.75       99.62      6.77 o 
   5   3   2       62.82       76.38      8.20 o 
   6   3   2      758.01      738.91     27.81 o 
   7   3   2      151.95      140.51     16.68 o 
   8   3   2       13.95       22.86     23.86 o 
   9   3   2        0.54       13.52     13.53 o 
  -9   4   2        2.13       -1.28      5.64 o 
  -8   4   2      154.49      162.98     15.37 o 
  -7   4   2       80.17      104.48     32.49 o 
  -6   4   2       23.29       24.72      6.09 o 
  -5   4   2       20.89       13.65      5.40 o 
  -4   4   2      464.13      450.31     13.07 o 
  -3   4   2       53.14       63.90      5.78 o 
  -2   4   2      707.35      666.86     10.20 o 
  -1   4   2       83.01       74.79      3.40 o 
   0   4   2     2048.13     2078.35     27.87 o 
   1   4   2       80.62       73.05      2.92 o 
   2   4   2      703.36      663.48     11.07 o 
   3   4   2       49.02       46.95      5.37 o 
   4   4   2      466.75      470.88     14.10 o 
   5   4   2       20.21       24.92      5.40 o 
   6   4   2       23.39       20.50      6.07 o 
   7   4   2       83.20      101.09     14.17 o 
   8   4   2      153.45      146.72     17.91 o 
   9   4   2        1.96       11.71     18.02 o 
  -8   5   2      123.92      105.81     11.38 o 
  -7   5   2      110.84      102.64     10.08 o 
  -6   5   2      298.00      278.02     12.84 o 
  -5   5   2      149.12      138.48      9.10 o 
  -4   5   2      939.50      935.25     25.43 o 
  -3   5   2      401.08      433.01     11.96 o 
  -2   5   2      272.38      281.83      5.49 o 
  -1   5   2      931.32      897.71     13.16 o 
   0   5   2      100.19       92.83      5.05 o 
   1   5   2      909.52      878.42     12.78 o 
   2   5   2      280.92      295.64      8.16 o 
   3   5   2      389.18      407.02     16.28 o 
   4   5   2      953.71      923.94     19.38 o 
   5   5   2      147.05      146.77      9.18 o 
   6   5   2      301.20      300.77     13.14 o 
   7   5   2      112.04       91.28     13.30 o 
   8   5   2      122.18      114.69     15.73 o 
  -8   6   2       85.29       81.30     11.25 o 
  -7   6   2       54.49       47.91      8.03 o 
  -6   6   2      130.70      114.16      9.58 o 
  -5   6   2       96.48       99.30      8.24 o 
  -4   6   2      701.73      657.11     17.19 o 
  -3   6   2       70.28       78.40      6.03 o 
  -2   6   2       99.29      109.52      4.61 o 
  -1   6   2       51.59       60.69      4.18 o 
   0   6   2        2.03        2.59      2.16 o 
   1   6   2       51.14       54.34      3.43 o 
   2   6   2       97.63       98.92      5.13 o 
   3   6   2       67.85       76.58      6.23 o 
   4   6   2      698.64      699.88     18.62 o 
   5   6   2       93.28       99.13      8.00 o 
   6   6   2      132.94      138.60      9.97 o 
   7   6   2       54.41       46.71     17.09 o 
   8   6   2       86.56      101.85     19.55 o 
  -8   7   2       94.90      120.23     11.84 o 
  -7   7   2       12.24        9.49     12.82 o 
  -6   7   2      188.79      174.54     14.91 o 
  -5   7   2      207.23      207.94     11.16 o 
  -4   7   2     1472.63     1536.96     28.79 o 
  -3   7   2      712.64      695.63     25.51 o 
  -2   7   2      254.85      225.34     13.57 o 
  -1   7   2      309.58      306.31      8.64 o 
   0   7   2      143.76      135.85      6.92 o 
   1   7   2      298.04      318.28      7.84 o 
   2   7   2      255.28      250.59      7.43 o 
   3   7   2      708.89      695.68     16.20 o 
   4   7   2     1464.98     1489.99     27.51 o 
   5   7   2      216.18      216.42     11.07 o 
   6   7   2      192.73      201.30     11.79 o 
   7   7   2       11.48       20.24     12.09 o 
   8   7   2       95.47       92.85     14.59 o 
  -7   8   2        4.59        9.36      5.90 o 
  -6   8   2       11.72       24.63      6.09 o 
  -5   8   2      143.26      135.45      9.87 o 
  -4   8   2      301.45      305.45     12.38 o 
  -3   8   2      580.86      565.41     15.02 o 
  -2   8   2      189.94      200.98     14.31 o 
  -1   8   2      294.00      274.21      9.61 o 
   0   8   2      432.88      441.76     16.06 o 
   1   8   2      292.69      277.08     13.54 o 
   2   8   2      192.03      200.39      7.05 o 
   3   8   2      586.76      566.88     15.03 o 
   4   8   2      298.86      312.77     11.99 o 
   5   8   2      144.60      153.76     10.01 o 
   6   8   2       12.53       23.40      6.61 o 
   7   8   2        5.30        7.78      9.41 o 
  -7   9   2       33.94       23.77      6.84 o 
  -6   9   2       43.50       44.44      7.45 o 
  -5   9   2       43.05       43.68      6.81 o 
  -4   9   2       92.72       99.46     10.34 o 
  -3   9   2      207.83      211.61      9.62 o 
  -2   9   2      141.54      142.13      9.40 o 
  -1   9   2       11.21        9.51      4.06 o 
   0   9   2       64.69       75.84      8.92 o 
   1   9   2        9.88        3.10      3.82 o 
   2   9   2      142.20      145.56      8.98 o 
   3   9   2      199.86      225.98     10.70 o 
   4   9   2       92.31       94.20      7.95 o 
   5   9   2       42.36       46.71      6.95 o 
   6   9   2       45.37       57.26     14.17 o 
   7   9   2       34.73       48.48      8.24 o 
  -6  10   2       40.13       35.35      7.08 o 
  -5  10   2      115.65      106.82      9.87 o 
  -4  10   2       70.09       66.69      7.80 o 
  -3  10   2       89.54      100.91      7.85 o 
  -2  10   2      511.33      512.42     30.24 o 
  -1  10   2      366.13      353.71     17.24 o 
   0  10   2       94.22       78.38      9.56 o 
   1  10   2      366.60      342.08     16.86 o 
   2  10   2      515.20      523.48     16.38 o 
   3  10   2       89.78      106.42      8.77 o 
   4  10   2       72.45       79.66     10.99 o 
   5  10   2      115.24      111.87     19.52 o 
   6  10   2       39.08       61.94     11.12 o 
  -5  11   2      116.44      108.36     14.06 o 
  -4  11   2       45.53       65.94     11.16 o 
  -3  11   2       18.96       20.90      7.40 o 
  -2  11   2       18.89       19.20      9.14 o 
  -1  11   2       32.78       41.06      8.40 o 
   0  11   2        2.14        4.82      5.20 o 
   1  11   2       35.31       23.01      6.80 o 
   2  11   2       20.12       22.10      5.05 o 
   3  11   2       18.40       25.98      5.61 o 
   4  11   2       43.41       52.81      9.85 o 
   5  11   2      118.31       96.68     13.21 o 
  -4  12   2       29.33       38.57      8.94 o 
  -3  12   2      110.10       86.27     11.15 o 
  -2  12   2       33.15       31.29      7.72 o 
  -1  12   2      116.58      120.44     13.22 o 
   0  12   2      142.82      134.62     13.38 o 
   1  12   2      118.15      124.84     13.33 o 
   2  12   2       32.74       36.97      6.54 o 
   3  12   2      108.87       87.58      9.34 o 
   4  12   2       28.83       28.34      9.61 o 
  -3  13   2       22.99       31.65      7.69 o 
  -2  13   2      154.38      156.56     14.98 o 
  -1  13   2       18.14       27.10      7.83 o 
   0  13   2        4.27       -0.71      5.29 o 
   1  13   2       18.07       21.18      7.53 o 
   2  13   2      155.75      154.67     21.09 o 
   3  13   2       22.19       19.09      5.70 o 
   1   0   3     5308.21     5184.18     46.92 o 
   2   0   3      545.05      615.66      8.28 o 
   3   0   3      283.90      272.71      6.15 o 
   4   0   3       91.68       89.63      5.27 o 
   5   0   3        0.39       -0.93      2.28 o 
   6   0   3        2.78        0.40      2.94 o 
   7   0   3      261.10      266.05     15.76 o 
   8   0   3        2.98        2.50      6.10 o 
   9   0   3       59.33       36.52     16.65 o 
  -9   1   3       42.26       29.75      8.54 o 
  -8   1   3      136.71      150.22     16.10 o 
  -7   1   3       52.26       59.36      8.90 o 
  -6   1   3      217.84      234.66     17.17 o 
  -5   1   3       33.81       37.85      4.46 o 
  -4   1   3      119.88      108.97      4.22 o 
  -3   1   3     2628.30     2755.15     26.32 o 
  -2   1   3     2548.11     2498.64     23.02 o 
  -1   1   3     1622.06     1572.86     16.14 o 
   0   1   3        0.01        1.94      1.04 o 
   1   1   3     1619.42     1521.37     16.93 o 
   2   1   3     2493.74     2441.06     35.99 o 
   3   1   3     2599.91     2730.81     30.39 o 
   4   1   3      120.47      115.99      5.59 o 
   5   1   3       33.36       34.26      4.35 o 
   6   1   3      226.64      252.15     12.39 o 
   7   1   3       53.09       46.85      8.17 o 
   8   1   3      138.08      151.88     27.03 o 
   9   1   3       42.76       42.46     26.85 o 
  -9   2   3        6.32       -5.75      5.75 o 
  -8   2   3      171.89      172.94     16.42 o 
  -7   2   3      194.32      165.16     12.43 o 
  -6   2   3       80.25       81.93      8.86 o 
  -5   2   3       55.82       42.58      6.45 o 
  -4   2   3      901.76      973.00     17.46 o 
  -3   2   3       97.12       90.20      6.26 o 
  -2   2   3     3692.94     3789.72     38.08 o 
  -1   2   3     5546.01     5214.16     48.09 o 
   0   2   3     8786.89     8244.39     82.61 o 
   1   2   3     5546.35     5240.40     94.99 o 
   2   2   3     3670.81     3789.63     42.69 o 
   3   2   3       99.31       92.60      4.44 o 
   4   2   3      895.60      974.36     15.77 o 
   5   2   3       58.60       52.04      5.00 o 
   6   2   3       75.27       73.38     11.04 o 
   7   2   3      193.85      210.99     19.82 o 
   8   2   3      171.52      195.72     21.87 o 
   9   2   3        6.32       -8.42     12.31 o 
  -9   3   3       75.47       89.26     16.38 o 
  -8   3   3       24.62       18.12      7.47 o 
  -7   3   3      259.88      243.34     15.63 o 
  -6   3   3      323.37      335.95     14.29 o 
  -5   3   3      488.34      467.17     14.63 o 
  -4   3   3      709.99      699.77     12.52 o 
  -3   3   3     1967.38     2075.27     24.53 o 
  -2   3   3       38.14       41.83      2.82 o 
  -1   3   3     1734.03     1876.53     20.21 o 
   0   3   3     1713.02     1702.45     22.87 o 
   1   3   3     1745.60     1864.10     23.22 o 
   2   3   3       38.75       38.89      3.61 o 
   3   3   3     1940.53     2046.55     24.31 o 
   4   3   3      709.83      708.55     12.96 o 
   5   3   3      492.86      478.90     20.04 o 
   6   3   3      326.87      324.92     19.86 o 
   7   3   3      261.10      221.91     19.75 o 
   8   3   3       24.52       47.27     15.06 o 
   9   3   3       75.45       85.10     17.18 o 
  -9   4   3       56.96       52.88     12.47 o 
  -8   4   3       37.90       51.33      9.44 o 
  -7   4   3       55.71       48.41      8.15 o 
  -6   4   3      361.66      334.61     19.28 o 
  -5   4   3      470.51      450.81     14.72 o 
  -4   4   3      696.59      669.39     31.28 o 
  -3   4   3      164.02      169.51      5.58 o 
  -2   4   3     1044.56     1087.33     12.47 o 
  -1   4   3     2164.89     2207.25     27.19 o 
   0   4   3     1942.84     1822.38     25.36 o 
   1   4   3     2144.99     2167.73     24.62 o 
   2   4   3     1039.50     1088.56     18.68 o 
   3   4   3      156.73      157.80      5.96 o 
   4   4   3      679.56      659.65     16.01 o 
   5   4   3      470.23      459.22     19.13 o 
   6   4   3      368.78      345.36     18.93 o 
   7   4   3       58.69       56.36     12.07 o 
   8   4   3       37.51       50.66     13.17 o 
   9   4   3       56.10       87.81     16.72 o 
  -8   5   3      109.51       98.06     11.20 o 
  -7   5   3      173.71      143.70     11.27 o 
  -6   5   3      780.14      722.83     20.54 o 
  -5   5   3       62.42       59.65      6.93 o 
  -4   5   3      142.58      143.05      8.35 o 
  -3   5   3     1200.23     1160.01     16.71 o 
  -2   5   3     2322.20     2341.48     23.03 o 
  -1   5   3      162.45      170.63      8.57 o 
   0   5   3       32.96       25.16      4.61 o 
   1   5   3      169.32      186.17      4.62 o 
   2   5   3     2333.87     2351.62     27.44 o 
   3   5   3     1194.14     1137.38     21.85 o 
   4   5   3      144.24      135.20      7.46 o 
   5   5   3       62.34       56.35     12.88 o 
   6   5   3      792.82      750.85     28.44 o 
   7   5   3      176.50      158.26     15.99 o 
   8   5   3      105.61      110.33     26.37 o 
  -8   6   3       62.25       82.89     12.76 o 
  -7   6   3      109.44      106.11     10.28 o 
  -6   6   3      196.24      208.64     12.07 o 
  -5   6   3      532.43      505.89     16.03 o 
  -4   6   3      123.32      132.22      8.40 o 
  -3   6   3      257.18      301.49      8.95 o 
  -2   6   3       56.50       64.23      4.56 o 
  -1   6   3      192.08      175.29      5.91 o 
   0   6   3      188.31      192.37      8.06 o 
   1   6   3      193.70      171.47      5.29 o 
   2   6   3       52.24       59.27      3.34 o 
   3   6   3      240.56      280.86      8.35 o 
   4   6   3      122.83      129.08      7.92 o 
   5   6   3      525.94      530.62     15.76 o 
   6   6   3      197.39      208.69     15.75 o 
   7   6   3      115.58      129.88     17.79 o 
   8   6   3       62.93      102.29     15.08 o 
  -8   7   3      185.38      178.05     19.75 o 
  -7   7   3       34.65       38.79      8.68 o 
  -6   7   3      266.79      231.23     17.38 o 
  -5   7   3       12.81       11.54      6.01 o 
  -4   7   3       61.15       83.27      7.56 o 
  -3   7   3      150.60      161.93      9.74 o 
  -2   7   3     1063.62     1030.76     15.27 o 
  -1   7   3      253.92      262.59      7.57 o 
   0   7   3      742.57      758.46     16.55 o 
   1   7   3      252.64      258.93      6.81 o 
   2   7   3     1068.79     1046.35     13.84 o 
   3   7   3      152.44      142.13      6.72 o 
   4   7   3       60.72       64.73      6.51 o 
   5   7   3       14.24       14.63      8.59 o 
   6   7   3      270.85      279.35     17.33 o 
   7   7   3       32.94       31.30      8.93 o 
   8   7   3      184.23      225.25     46.82 o 
  -7   8   3       35.99       30.26      7.24 o 
  -6   8   3      196.64      197.24     12.32 o 
  -5   8   3       33.69       32.42      7.49 o 
  -4   8   3      270.82      265.90     11.73 o 
  -3   8   3        0.22        2.09      2.69 o 
  -2   8   3       17.20       16.74      4.80 o 
  -1   8   3      204.92      184.95      6.89 o 
   0   8   3      529.98      559.96     14.83 o 
   1   8   3      204.26      187.13     14.11 o 
   2   8   3       16.86       12.80      3.02 o 
   3   8   3        0.24       -1.76      2.75 o 
   4   8   3      275.97      267.35     11.61 o 
   5   8   3       34.57       41.99      6.29 o 
   6   8   3      195.16      184.78     15.76 o 
   7   8   3       37.69       64.63     22.88 o 
  -7   9   3        3.57        2.11      6.68 o 
  -6   9   3       17.80       25.94      6.51 o 
  -5   9   3      160.63      165.51     11.24 o 
  -4   9   3      132.05      135.45     15.42 o 
  -3   9   3      215.30      213.33      9.76 o 
  -2   9   3       62.72       60.63      7.36 o 
  -1   9   3       51.06       49.27      9.57 o 
   0   9   3      590.07      567.28     12.61 o 
   1   9   3       48.10       48.22     10.59 o 
   2   9   3       63.51       72.53      7.62 o 
   3   9   3      212.93      212.24     26.39 o 
   4   9   3      136.02      139.35     12.73 o 
   5   9   3      160.45      186.62     17.48 o 
   6   9   3       17.39       22.55      8.07 o 
   7   9   3        3.50       20.28     16.54 o 
  -6  10   3        4.88       10.74      5.58 o 
  -5  10   3        8.62        6.97      4.98 o 
  -4  10   3      130.76      150.26     12.05 o 
  -3  10   3       84.53       83.96      9.86 o 
  -2  10   3      202.15      204.33     18.58 o 
  -1  10   3       40.23       44.66     11.49 o 
   0  10   3      228.52      238.03     13.83 o 
   1  10   3       39.61       49.05      8.36 o 
   2  10   3      203.93      187.18     11.27 o 
   3  10   3       84.11       83.21     20.96 o 
   4  10   3      132.53      158.52     14.08 o 
   5  10   3        8.82       10.87      6.34 o 
   6  10   3        4.26       16.26      7.46 o 
  -5  11   3       37.82       37.69      6.98 o 
  -4  11   3       82.41       89.96     12.71 o 
  -3  11   3       20.52       10.64     13.88 o 
  -2  11   3       86.44      115.66     17.92 o 
  -1  11   3       52.49       58.43      9.45 o 
   0  11   3       54.79       37.50     15.78 o 
   1  11   3       52.58       56.77      9.29 o 
   2  11   3       91.14      104.00      9.25 o 
   3  11   3       21.71       25.11      6.91 o 
   4  11   3       81.16       80.00     11.45 o 
   5  11   3       38.06       40.24      9.15 o 
  -4  12   3        5.19       11.51      6.35 o 
  -3  12   3      306.86      325.66     18.19 o 
  -2  12   3       64.96       75.36     10.49 o 
  -1  12   3      118.87      127.04     13.38 o 
   0  12   3        2.56       -1.18      5.36 o 
   1  12   3      115.67      112.60     12.93 o 
   2  12   3       66.96       65.06      7.95 o 
   3  12   3      302.28      324.50     23.66 o 
   4  12   3        5.36        7.40      6.81 o 
  -3  13   3       29.46       30.68      7.48 o 
  -2  13   3        0.75       -1.16     10.56 o 
  -1  13   3       97.34       91.85     12.29 o 
   0  13   3        0.01       -1.56      5.36 o 
   1  13   3       98.52      106.05     13.55 o 
   2  13   3        0.55        8.05      4.96 o 
   3  13   3       29.22       45.77     16.92 o 
   0   0   4     1877.37     1877.58     28.04 o 
   1   0   4     7014.77     7117.80     74.21 o 
   2   0   4      516.73      504.28      7.70 o 
   3   0   4        4.08        0.80      1.60 o 
   4   0   4       89.83      100.15      4.49 o 
   5   0   4      300.56      274.20      7.91 o 
   6   0   4       25.64       26.21      6.12 o 
   7   0   4      271.62      273.38     14.73 o 
   8   0   4       79.64       85.09     10.55 o 
   9   0   4       16.07       14.63      8.82 o 
  -9   1   4        2.18        4.67      7.38 o 
  -8   1   4      191.08      157.50     13.35 o 
  -7   1   4      255.94      259.55     19.01 o 
  -6   1   4      223.94      227.04     16.38 o 
  -5   1   4      326.77      324.50      7.83 o 
  -4   1   4      277.97      294.41      6.81 o 
  -3   1   4      549.42      501.66      8.50 o 
  -2   1   4     1567.74     1537.03     16.39 o 
  -1   1   4     1655.71     1691.78     17.79 o 
   0   1   4      608.72      616.79      9.86 o 
   1   1   4     1632.88     1621.53     20.15 o 
   2   1   4     1574.80     1551.69     16.29 o 
   3   1   4      548.93      494.03      8.63 o 
   4   1   4      280.01      285.11      7.68 o 
   5   1   4      323.14      331.21     11.01 o 
   6   1   4      230.18      227.24     10.77 o 
   7   1   4      252.72      245.77     13.73 o 
   8   1   4      188.61      188.24     13.79 o 
   9   1   4        2.15       24.73     14.96 o 
  -9   2   4        7.23        5.33      6.61 o 
  -8   2   4        4.92        3.64     10.34 o 
  -7   2   4      176.11      166.33     12.34 o 
  -6   2   4      131.12      126.73     10.19 o 
  -5   2   4      253.70      269.84     11.70 o 
  -4   2   4       83.98       92.28      4.14 o 
  -3   2   4      503.09      511.80      8.40 o 
  -2   2   4     4904.61     4848.76     42.26 o 
  -1   2   4     3425.92     3254.73     37.90 o 
   0   2   4     3589.90     3529.76     33.43 o 
   1   2   4     3385.73     3222.83     30.28 o 
   2   2   4     4863.35     4840.81     62.37 o 
   3   2   4      497.46      501.85     14.99 o 
   4   2   4       87.19       95.47      5.34 o 
   5   2   4      249.13      272.69      9.28 o 
   6   2   4      141.28      144.31     10.00 o 
   7   2   4      177.14      159.94     11.48 o 
   8   2   4        4.31        6.01     12.02 o 
   9   2   4        8.12       -7.40     34.56 o 
  -9   3   4       25.20       21.16      8.24 o 
  -8   3   4        9.68        9.61      8.53 o 
  -7   3   4     1297.00     1251.54     29.52 o 
  -6   3   4       91.46       81.96      8.47 o 
  -5   3   4      570.35      582.56     26.51 o 
  -4   3   4       82.19       77.86      3.83 o 
  -3   3   4      843.81      862.53     11.64 o 
  -2   3   4      388.15      409.21      7.01 o 
  -1   3   4      775.18      814.74     13.32 o 
   0   3   4     2586.39     2650.45     28.28 o 
   1   3   4      749.78      798.08     11.82 o 
   2   3   4      389.47      412.98      7.50 o 
   3   3   4      814.84      835.38     15.57 o 
   4   3   4       81.75       73.89      4.87 o 
   5   3   4      567.76      550.69     12.79 o 
   6   3   4       91.75       92.70      8.35 o 
   7   3   4     1305.02     1271.31     52.77 o 
   8   3   4        9.58        6.26     10.65 o 
   9   3   4       24.91       27.29     29.09 o 
  -8   4   4       86.47       85.38     10.87 o 
  -7   4   4       25.83       31.08      7.93 o 
  -6   4   4      104.36      100.76      9.08 o 
  -5   4   4      130.90      124.46     10.83 o 
  -4   4   4       43.99       33.89      5.10 o 
  -3   4   4      706.49      738.74     10.78 o 
  -2   4   4     5034.77     5192.63     44.14 o 
  -1   4   4     1831.51     1825.19     24.73 o 
   0   4   4       83.81       87.77      3.98 o 
   1   4   4     1827.83     1849.88     19.70 o 
   2   4   4     4954.29     5120.43     65.12 o 
   3   4   4      702.66      759.09     12.27 o 
   4   4   4       46.93       49.27      5.74 o 
   5   4   4      137.07      136.88      8.95 o 
   6   4   4      112.95      113.32     13.23 o 
   7   4   4       25.58       37.73     11.29 o 
   8   4   4       85.90       91.98     15.30 o 
  -8   5   4      127.78      111.12     11.31 o 
  -7   5   4       55.30       48.56      8.22 o 
  -6   5   4      105.33      107.54      9.30 o 
  -5   5   4       21.24       20.67      5.34 o 
  -4   5   4      345.84      355.65     12.27 o 
  -3   5   4      218.14      209.64      5.66 o 
  -2   5   4      319.45      314.58      6.48 o 
  -1   5   4      444.92      473.45      9.03 o 
   0   5   4      208.17      192.46      7.06 o 
   1   5   4      449.06      477.29      9.46 o 
   2   5   4      315.54      305.21      8.34 o 
   3   5   4      211.77      199.45      8.55 o 
   4   5   4      344.35      364.52     12.22 o 
   5   5   4       21.27       23.31      5.51 o 
   6   5   4      108.66      109.16     12.48 o 
   7   5   4       54.40       55.76     11.67 o 
   8   5   4      132.74      141.01     16.58 o 
  -8   6   4       12.06        7.95      6.62 o 
  -7   6   4        5.71        3.82      5.44 o 
  -6   6   4      146.65      121.16      9.93 o 
  -5   6   4     1412.03     1334.47     27.64 o 
  -4   6   4       41.79       42.31      5.79 o 
  -3   6   4      196.99      183.54     13.82 o 
  -2   6   4      696.82      712.56     11.85 o 
  -1   6   4      359.16      355.76      8.13 o 
   0   6   4      655.78      608.30     20.87 o 
   1   6   4      341.65      363.18      8.81 o 
   2   6   4      699.88      695.00     13.86 o 
   3   6   4      194.40      199.19      8.79 o 
   4   6   4       42.27       49.27      6.04 o 
   5   6   4     1425.03     1351.73     35.02 o 
   6   6   4      145.75      150.40     13.45 o 
   7   6   4        5.66       18.00      8.91 o 
   8   6   4       11.82       17.54     15.36 o 
  -8   7   4       24.02       22.22     11.77 o 
  -7   7   4       29.61       23.45      8.50 o 
  -6   7   4        0.70        4.83      4.47 o 
  -5   7   4       81.39       88.83      8.36 o 
  -4   7   4      209.48      212.01     10.65 o 
  -3   7   4      249.53      236.94      9.58 o 
  -2   7   4      242.66      252.04      7.03 o 
  -1   7   4      283.25      278.20      8.61 o 
   0   7   4      893.24      837.57     21.96 o 
   1   7   4      283.22      278.28      8.27 o 
   2   7   4      240.99      239.91      7.25 o 
   3   7   4      247.53      232.62      9.99 o 
   4   7   4      218.45      223.79     10.44 o 
   5   7   4       80.65       75.61     10.10 o 
   6   7   4        0.49        2.21     10.84 o 
   7   7   4       31.38       42.75     24.25 o 
   8   7   4       22.36      -11.82     14.65 o 
  -7   8   4       16.25       28.65      7.33 o 
  -6   8   4       95.59       82.27      9.13 o 
  -5   8   4      330.68      339.60     14.18 o 
  -4   8   4      344.19      356.18     13.61 o 
  -3   8   4       54.57       58.16      6.09 o 
  -2   8   4      113.16      126.88      6.93 o 
  -1   8   4       54.80       64.82      6.59 o 
   0   8   4      182.70      187.78     11.46 o 
   1   8   4       58.89       72.85      6.43 o 
   2   8   4      113.89      117.82      6.02 o 
   3   8   4       55.20       52.23      8.68 o 
   4   8   4      345.53      357.81     27.79 o 
   5   8   4      330.07      324.26     17.49 o 
   6   8   4       96.81      108.39     12.63 o 
   7   8   4       16.35       35.45     16.78 o 
  -7   9   4       78.46       78.69      9.86 o 
  -6   9   4        6.46        6.44      8.56 o 
  -5   9   4       25.63       22.93      5.79 o 
  -4   9   4       11.82        7.59      4.32 o 
  -3   9   4      166.38      173.10      9.68 o 
  -2   9   4       69.01       64.08     13.38 o 
  -1   9   4      313.90      312.14      9.45 o 
   0   9   4      109.59      110.75      6.27 o 
   1   9   4      317.91      313.82     11.96 o 
   2   9   4       69.51       67.21      6.41 o 
   3   9   4      169.66      184.51     19.93 o 
   4   9   4       12.13        3.67      5.29 o 
   5   9   4       26.34       29.74      7.83 o 
   6   9   4        6.41        3.53      7.28 o 
   7   9   4       75.31       94.34     22.64 o 
  -6  10   4        6.21        5.34      5.33 o 
  -5  10   4       71.44       70.56      8.75 o 
  -4  10   4       90.36       85.04      8.57 o 
  -3  10   4       66.37       69.50     10.13 o 
  -2  10   4      263.33      252.49     13.97 o 
  -1  10   4      129.01      128.52      7.06 o 
   0  10   4        0.14        2.21      3.53 o 
   1  10   4      131.68      121.47     15.90 o 
   2  10   4      262.43      259.81     11.43 o 
   3  10   4       67.42       79.28     18.82 o 
   4  10   4       91.72       99.78     11.69 o 
   5  10   4       69.16       92.40     11.92 o 
   6  10   4        6.50       26.18      7.69 o 
  -5  11   4       34.39       38.98      7.21 o 
  -4  11   4       72.20       82.28      8.92 o 
  -3  11   4        6.94       10.44      4.07 o 
  -2  11   4      104.45       97.64     17.01 o 
  -1  11   4       41.20       39.24      8.46 o 
   0  11   4      139.52      137.38     12.69 o 
   1  11   4       42.27       35.00      8.27 o 
   2  11   4      105.50      117.04      9.40 o 
   3  11   4        6.16       14.34      5.89 o 
   4  11   4       70.37       80.09     28.42 o 
   5  11   4       34.04       53.81     10.23 o 
  -4  12   4       91.50       92.82     13.64 o 
  -3  12   4       56.65       57.19     20.94 o 
  -2  12   4      112.52      117.07     19.27 o 
  -1  12   4      184.51      167.80     21.69 o 
   0  12   4       35.86       27.40      7.87 o 
   1  12   4      184.93      180.70     11.66 o 
   2  12   4      111.43       99.28      8.19 o 
   3  12   4       58.86       74.61     11.20 o 
   4  12   4       91.72      107.24     13.32 o 
  -2  13   4       58.07       44.30      9.04 o 
  -1  13   4        4.86       16.54     10.23 o 
   0  13   4       52.76       56.09     16.58 o 
   1  13   4        4.71        6.63      4.88 o 
   2  13   4       58.61       63.51      7.46 o 
   1   0   5      795.26      764.59     10.57 o 
   2   0   5      216.30      238.81      6.86 o 
   3   0   5     2104.24     1935.28     20.97 o 
   4   0   5        6.93       16.86      2.90 o 
   5   0   5      159.35      155.33      6.27 o 
   6   0   5      382.25      393.13     13.84 o 
   7   0   5       83.40       96.56     10.48 o 
   8   0   5       36.91       36.01      8.65 o 
   9   0   5       57.01       47.64      9.21 o 
  -9   1   5      134.36      139.45     13.87 o 
  -8   1   5       15.54       16.57     10.82 o 
  -7   1   5       51.97       45.29      8.37 o 
  -6   1   5      285.32      311.02     14.15 o 
  -5   1   5      182.83      197.68      6.61 o 
  -4   1   5      589.23      599.93     10.39 o 
  -3   1   5      180.64      195.59      5.53 o 
  -2   1   5     1370.53     1277.52     14.65 o 
  -1   1   5      696.59      747.53     12.01 o 
   1   1   5      714.69      744.27     13.15 o 
   2   1   5     1360.61     1271.83     14.43 o 
   3   1   5      174.16      187.98      5.62 o 
   4   1   5      586.86      633.20     12.65 o 
   5   1   5      175.34      183.89      9.28 o 
   6   1   5      286.51      299.30      9.11 o 
   7   1   5       53.70       52.67      8.66 o 
   8   1   5       15.76       20.75      7.50 o 
   9   1   5      132.93      135.19     20.58 o 
  -9   2   5       11.82       11.43      7.44 o 
  -8   2   5      158.77      131.78     14.50 o 
  -7   2   5       33.82       30.78      7.72 o 
  -6   2   5       27.54       27.07      6.42 o 
  -5   2   5       27.56       34.72      5.84 o 
  -4   2   5      711.39      698.95     11.22 o 
  -3   2   5     1337.71     1359.92     16.19 o 
  -2   2   5     1096.44     1147.15     13.92 o 
  -1   2   5     4411.92     4474.34     51.35 o 
   0   2   5      503.13      448.90      7.59 o 
   1   2   5     4377.36     4464.02     42.43 o 
   2   2   5     1088.56     1143.06     13.31 o 
   3   2   5     1316.39     1331.15     16.21 o 
   4   2   5      709.98      691.34     11.70 o 
   5   2   5       28.32       31.69      5.44 o 
   6   2   5       29.18       29.89      4.46 o 
   7   2   5       35.48       23.70      6.92 o 
   8   2   5      163.16      133.50     12.15 o 
   9   2   5       11.44       10.37     24.48 o 
  -8   3   5       71.39       49.17     12.53 o 
  -7   3   5       43.30       48.10      8.72 o 
  -6   3   5      395.05      366.58     16.28 o 
  -5   3   5      319.78      325.61     13.32 o 
  -4   3   5      140.95      152.71      5.38 o 
  -3   3   5      956.60      998.69     13.56 o 
  -2   3   5     1017.47     1096.74     13.30 o 
  -1   3   5     2004.47     1974.84     33.55 o 
   0   3   5      414.76      406.36      7.26 o 
   1   3   5     1996.30     1976.35     20.58 o 
   2   3   5     1021.26     1095.23     13.07 o 
   3   3   5      940.38     1048.42     41.60 o 
   4   3   5      136.81      146.39      6.30 o 
   5   3   5      329.73      337.84     10.12 o 
   6   3   5      399.57      400.88     11.95 o 
   7   3   5       42.29       49.35     11.50 o 
   8   3   5       72.07       92.15     34.90 o 
  -8   4   5       61.64       55.87      9.48 o 
  -7   4   5      319.76      307.04     14.86 o 
  -6   4   5      573.71      548.01     17.88 o 
  -5   4   5       53.10       41.53     10.29 o 
  -4   4   5      492.39      469.58     13.75 o 
  -3   4   5      260.78      243.54      8.82 o 
  -2   4   5      730.23      777.35     10.93 o 
  -1   4   5     1053.57     1103.73     17.87 o 
   0   4   5        0.54        1.19      1.70 o 
   1   4   5     1047.61     1134.08     14.37 o 
   2   4   5      729.38      751.96     14.80 o 
   3   4   5      256.22      238.19      6.60 o 
   4   4   5      494.64      488.17     10.78 o 
   5   4   5       51.67       53.81      5.14 o 
   6   4   5      562.59      564.45     21.48 o 
   7   4   5      322.05      330.89     20.81 o 
   8   4   5       62.95       69.09     24.70 o 
  -8   5   5       29.99       27.08      9.18 o 
  -7   5   5      143.75      109.31     10.40 o 
  -6   5   5      298.04      290.53     13.60 o 
  -5   5   5      349.89      342.69     13.18 o 
  -4   5   5       63.94       77.33      6.89 o 
  -3   5   5     1296.41     1294.17     15.02 o 
  -2   5   5     1690.49     1728.18     21.44 o 
  -1   5   5       67.02       72.89      4.72 o 
   0   5   5     1219.66     1182.54     17.06 o 
   1   5   5       69.22       77.76      3.79 o 
   2   5   5     1645.96     1678.23     23.33 o 
   3   5   5     1293.59     1298.05     23.33 o 
   4   5   5       61.34       81.19      7.06 o 
   5   5   5      351.58      349.67     13.04 o 
   6   5   5      306.41      290.71     17.34 o 
   7   5   5      143.16      128.26     24.07 o 
   8   5   5       31.66       14.25     19.77 o 
  -8   6   5        8.45        2.96      7.59 o 
  -7   6   5      340.94      348.77     18.68 o 
  -6   6   5       55.75       43.53      7.40 o 
  -5   6   5       85.46       89.41      8.27 o 
  -4   6   5       47.16       40.30      5.72 o 
  -3   6   5     1266.39     1302.00     23.41 o 
  -2   6   5       60.98       63.98      6.03 o 
  -1   6   5      229.75      233.74      8.42 o 
   0   6   5       88.78       99.29      6.14 o 
   1   6   5      231.98      223.60      6.89 o 
   2   6   5       57.84       71.68      4.98 o 
   3   6   5     1285.14     1321.37     24.49 o 
   4   6   5       48.20       45.80      5.99 o 
   5   6   5       87.24       87.13      8.00 o 
   6   6   5       57.27       64.18     29.51 o 
   7   6   5      341.64      356.00     33.07 o 
   8   6   5        8.51        8.64     19.06 o 
  -7   7   5        1.79        2.22      5.85 o 
  -6   7   5      185.64      179.20     11.82 o 
  -5   7   5       57.67       42.67      6.55 o 
  -4   7   5       67.61       71.93      7.48 o 
  -3   7   5      241.06      267.51     10.25 o 
  -2   7   5       67.39       73.52      4.53 o 
  -1   7   5      138.21      127.61      5.52 o 
   0   7   5      874.07      835.00     17.84 o 
   1   7   5      138.98      136.15      6.44 o 
   2   7   5       60.62       68.97      7.15 o 
   3   7   5      238.42      265.76     10.74 o 
   4   7   5       68.76       73.74      7.26 o 
   5   7   5       57.86       67.52      9.77 o 
   6   7   5      185.64      198.99     19.39 o 
   7   7   5        1.56       -5.64     11.72 o 
  -7   8   5       21.57       34.58      7.76 o 
  -6   8   5       86.58       96.09      9.82 o 
  -5   8   5      196.87      169.99     11.20 o 
  -4   8   5       33.98       30.55      5.68 o 
  -3   8   5      246.51      255.67     10.45 o 
  -2   8   5      148.90      152.50      7.94 o 
  -1   8   5      313.83      317.57      8.79 o 
   0   8   5      181.48      190.10     10.72 o 
   1   8   5      316.85      312.53      9.36 o 
   2   8   5      150.47      140.56      6.33 o 
   3   8   5      248.33      237.07     11.12 o 
   4   8   5       37.40       34.51      6.47 o 
   5   8   5      195.44      190.49     14.46 o 
   6   8   5       88.69       72.38     18.04 o 
   7   8   5       21.83       12.82     14.95 o 
  -6   9   5       10.30       18.09      6.07 o 
  -5   9   5      168.29      149.06     10.94 o 
  -4   9   5       12.16       17.15      4.90 o 
  -3   9   5      106.56      125.45      8.68 o 
  -2   9   5       83.96       87.00      8.96 o 
  -1   9   5      272.39      270.02     13.36 o 
   0   9   5        4.85        2.01      3.46 o 
   1   9   5      273.22      261.46      9.12 o 
   2   9   5       83.41       78.21      5.51 o 
   3   9   5      109.22      121.33     16.22 o 
   4   9   5       11.67       14.03     10.53 o 
   5   9   5      167.19      156.04     13.53 o 
   6   9   5       10.29        7.38     12.22 o 
  -6  10   5       24.99       25.71      9.04 o 
  -5  10   5       46.84       47.75      7.55 o 
  -4  10   5       15.07       16.00      8.76 o 
  -3  10   5        7.15        9.04      3.84 o 
  -2  10   5       30.96       32.29      8.97 o 
  -1  10   5        1.96        2.37      3.27 o 
   0  10   5      569.96      606.06     15.76 o 
   1  10   5        1.82        4.81      2.96 o 
   2  10   5       31.78       33.04      4.65 o 
   3  10   5        7.03       10.48      5.53 o 
   4  10   5       15.06       10.65     15.83 o 
   5  10   5       48.08       35.71     13.06 o 
   6  10   5       24.35        1.91     12.59 o 
  -5  11   5       12.59       22.62      6.17 o 
  -4  11   5       53.28       60.06      6.69 o 
  -3  11   5        9.62       19.00      5.64 o 
  -2  11   5       80.65      106.65     10.57 o 
  -1  11   5       89.99      102.19     17.83 o 
   0  11   5       17.81       11.42      5.28 o 
   1  11   5       89.70       91.24      8.34 o 
   2  11   5       77.78       91.00      7.42 o 
   3  11   5       10.11       17.88      6.31 o 
   4  11   5       51.91       59.03     10.12 o 
   5  11   5       12.65       13.77     12.07 o 
  -4  12   5       61.52       66.90     15.85 o 
  -3  12   5       83.06       70.82     11.33 o 
  -2  12   5       45.09       69.02     17.37 o 
  -1  12   5      181.46      199.50     24.32 o 
   0  12   5        2.40       -4.29      5.66 o 
   1  12   5      183.49      191.09     14.97 o 
   2  12   5       45.24       39.99      5.61 o 
   3  12   5       87.70       82.82     11.57 o 
   4  12   5       60.78       53.17     15.61 o 
  -2  13   5       81.72       95.99     13.15 o 
  -1  13   5       12.54       12.19     12.22 o 
   0  13   5        6.96        3.78      7.02 o 
   1  13   5       12.67       12.29      5.01 o 
   2  13   5       80.27       86.91      8.26 o 
   0   0   6      488.09      484.50     10.70 o 
   1   0   6     2372.81     2312.28     33.49 o 
   2   0   6     1009.21      992.16     16.38 o 
   3   0   6      264.99      249.22      6.45 o 
   4   0   6      247.66      279.09      7.55 o 
   5   0   6      429.39      430.89     10.90 o 
   6   0   6      153.89      154.97     11.75 o 
   7   0   6       47.97       48.27      8.60 o 
   8   0   6      208.35      215.51     20.16 o 
   9   0   6       44.93       47.17     11.61 o 
  -9   1   6      102.28       82.84     29.62 o 
  -8   1   6       33.48       43.30      9.90 o 
  -7   1   6       47.48       40.57     11.81 o 
  -6   1   6       20.51       14.13      6.02 o 
  -5   1   6      178.46      188.20      6.82 o 
  -4   1   6      616.88      656.75     11.39 o 
  -3   1   6      422.91      403.29      7.99 o 
  -2   1   6     1386.68     1423.64     16.35 o 
  -1   1   6      571.33      581.76     11.90 o 
   0   1   6      499.44      431.61      9.27 o 
   1   1   6      589.64      579.73      9.50 o 
   2   1   6     1389.56     1439.20     27.44 o 
   3   1   6      414.70      394.45      8.02 o 
   4   1   6      627.63      689.73     13.35 o 
   5   1   6      171.28      193.77      7.09 o 
   6   1   6       18.56       17.01      3.70 o 
   7   1   6       47.38       53.54      8.41 o 
   8   1   6       31.07       36.88     15.49 o 
   9   1   6      103.47      103.31     14.00 o 
  -8   2   6       33.25       41.60      9.66 o 
  -7   2   6      121.76      126.75     22.02 o 
  -6   2   6      596.83      568.00     18.31 o 
  -5   2   6       96.26       89.87      6.32 o 
  -4   2   6      265.44      262.42      7.16 o 
  -3   2   6      934.98      969.68     13.46 o 
  -2   2   6      253.01      247.86      6.12 o 
  -1   2   6      866.13      906.57     15.56 o 
   0   2   6      293.74      298.97      6.28 o 
   1   2   6      849.11      869.70     10.71 o 
   2   2   6      254.39      258.54      5.56 o 
   3   2   6      912.10      938.91     13.12 o 
   4   2   6      260.74      256.57      7.31 o 
   5   2   6       95.18       96.41      5.63 o 
   6   2   6      597.75      602.13     15.54 o 
   7   2   6      124.88      133.73      8.45 o 
   8   2   6       31.66       46.23     12.63 o 
  -8   3   6       20.22       23.53      9.41 o 
  -7   3   6        2.84       -2.52      5.22 o 
  -6   3   6      528.21      512.18     17.26 o 
  -5   3   6      167.76      183.15     17.26 o 
  -4   3   6       61.75       69.95      4.45 o 
  -3   3   6     2276.76     2269.86     24.61 o 
  -2   3   6      334.86      335.45      6.89 o 
  -1   3   6     1070.04     1113.59     18.24 o 
   0   3   6      243.33      229.37      6.53 o 
   1   3   6     1046.92     1105.57     13.48 o 
   2   3   6      334.42      336.91      6.44 o 
   3   3   6     2263.32     2281.91     24.20 o 
   4   3   6       63.23       71.54      4.46 o 
   5   3   6      172.45      183.17      7.46 o 
   6   3   6      532.52      543.99     12.28 o 
   7   3   6        2.26        5.27      4.48 o 
   8   3   6       19.76        9.37     19.84 o 
  -8   4   6       11.71       10.11      6.91 o 
  -7   4   6       34.95       35.23      9.30 o 
  -6   4   6      562.88      539.99     17.73 o 
  -5   4   6      199.58      187.39     17.40 o 
  -4   4   6      205.61      210.65      7.97 o 
  -3   4   6      755.76      782.39     12.39 o 
  -2   4   6      103.84       97.76      4.46 o 
  -1   4   6      245.28      288.83      8.52 o 
   0   4   6      238.30      233.09      7.99 o 
   1   4   6      237.18      267.30      6.16 o 
   2   4   6       94.91       93.09      3.57 o 
   3   4   6      755.19      810.54     19.41 o 
   4   4   6      205.57      217.51      7.50 o 
   5   4   6      204.17      180.04      9.99 o 
   6   4   6      563.79      560.37     17.54 o 
   7   4   6       32.08       32.63      7.28 o 
   8   4   6       11.43        0.45     33.22 o 
  -8   5   6       85.66       86.42     12.03 o 
  -7   5   6       22.72       22.60      6.69 o 
  -6   5   6      138.02      149.39     10.72 o 
  -5   5   6      414.49      395.82     14.16 o 
  -4   5   6      199.72      196.72     15.49 o 
  -3   5   6      274.71      269.77      6.99 o 
  -2   5   6      340.31      319.09      8.16 o 
  -1   5   6       94.84      107.23      8.33 o 
   0   5   6       88.75       89.43      4.68 o 
   1   5   6       88.35       97.35      5.84 o 
   2   5   6      331.46      315.85      8.48 o 
   3   5   6      273.54      262.14     13.11 o 
   4   5   6      202.02      189.33     12.25 o 
   5   5   6      422.96      391.02     13.79 o 
   6   5   6      134.81      149.71     13.48 o 
   7   5   6       22.75        4.32     16.91 o 
   8   5   6       84.10      100.81     12.69 o 
  -8   6   6       11.44       16.50      7.45 o 
  -7   6   6       30.31       20.83      6.82 o 
  -6   6   6      141.35      134.13     10.46 o 
  -5   6   6      100.48      108.45      9.94 o 
  -4   6   6      131.01      147.49      9.28 o 
  -3   6   6      173.01      177.74      6.89 o 
  -2   6   6      229.08      243.16     12.43 o 
  -1   6   6      432.50      393.25     16.99 o 
   0   6   6      573.25      612.65     12.09 o 
   1   6   6      425.40      382.65      7.53 o 
   2   6   6      226.97      233.54      7.86 o 
   3   6   6      176.76      172.90      8.63 o 
   4   6   6      136.44      151.04     10.75 o 
   5   6   6      102.58      101.44      8.54 o 
   6   6   6      142.66      142.41     13.46 o 
   7   6   6       30.14       12.74     15.92 o 
   8   6   6       10.97        0.08     19.37 o 
  -7   7   6      106.43       98.34     10.34 o 
  -6   7   6       24.06       20.31      7.29 o 
  -5   7   6      174.29      173.69     16.21 o 
  -4   7   6      132.56      137.15      9.46 o 
  -3   7   6      227.64      230.37      9.79 o 
  -2   7   6      155.33      160.75      6.47 o 
  -1   7   6      468.11      468.14     10.60 o 
   0   7   6      224.61      216.81      7.54 o 
   1   7   6      456.99      450.56     10.61 o 
   2   7   6      156.95      163.01      7.24 o 
   3   7   6      222.20      218.17     12.55 o 
   4   7   6      137.63      129.96      8.85 o 
   5   7   6      175.87      159.98     13.27 o 
   6   7   6       23.82       22.75     12.97 o 
   7   7   6      107.14       86.25     21.96 o 
  -7   8   6        2.51        4.21      5.71 o 
  -6   8   6       22.25        7.69      5.48 o 
  -5   8   6       35.74       39.71      6.76 o 
  -4   8   6        9.68       10.70      8.20 o 
  -3   8   6       54.01       63.34      6.52 o 
  -2   8   6      104.21      101.67      7.01 o 
  -1   8   6      308.18      298.45      8.81 o 
   0   8   6      127.48      135.84      6.83 o 
   1   8   6      304.26      300.30      9.19 o 
   2   8   6      103.50      107.36      6.85 o 
   3   8   6       55.42       52.80      6.57 o 
   4   8   6        8.56       13.85      4.39 o 
   5   8   6       34.80       45.24      9.30 o 
   6   8   6       23.38       18.00     14.18 o 
   7   8   6        2.69        2.86     14.89 o 
  -6   9   6      215.76      212.05     13.56 o 
  -5   9   6        8.03        7.94      4.53 o 
  -4   9   6       23.27       24.24      5.63 o 
  -3   9   6      250.15      259.03     12.02 o 
  -2   9   6       48.98       53.52     10.15 o 
  -1   9   6      380.24      367.23     10.18 o 
   0   9   6      460.60      453.91     12.07 o 
   1   9   6      383.75      372.08     10.75 o 
   2   9   6       52.99       56.27      5.70 o 
   3   9   6      253.92      247.39     11.21 o 
   4   9   6       23.80       26.47      8.09 o 
   5   9   6        8.25        8.66      9.45 o 
   6   9   6      215.73      222.06     27.73 o 
  -5  10   6        6.02       10.05      5.41 o 
  -4  10   6       28.24       29.91      5.98 o 
  -3  10   6       35.71       31.94      5.64 o 
  -2  10   6       77.10       68.09      8.94 o 
  -1  10   6      160.35      166.89     14.18 o 
   0  10   6       54.08       56.66      5.51 o 
   1  10   6      158.19      168.71      8.19 o 
   2  10   6       75.45       74.31      5.73 o 
   3  10   6       37.67       46.27      8.61 o 
   4  10   6       29.19       38.03     12.81 o 
   5  10   6        6.29        6.64     11.09 o 
  -5  11   6       96.17      100.88     10.66 o 
  -4  11   6        6.05        9.09      4.78 o 
  -3  11   6      172.91      166.91     10.85 o 
  -2  11   6        5.72        1.57      5.23 o 
  -1  11   6       50.60       52.19     13.51 o 
   0  11   6       65.41       63.12      7.39 o 
   1  11   6       53.44       53.84      5.77 o 
   2  11   6        5.06        6.40      2.94 o 
   3  11   6      170.77      203.26     22.46 o 
   4  11   6        6.70       14.57     10.56 o 
   5  11   6       94.15       59.35     17.51 o 
  -3  12   6      100.06      110.07     13.03 o 
  -2  12   6        6.15       15.01     11.54 o 
  -1  12   6       16.98       10.66     10.77 o 
   0  12   6      215.25      201.57     31.15 o 
   1  12   6       16.16        9.76      5.18 o 
   2  12   6        5.79        3.31      3.66 o 
   3  12   6       99.14      100.40     17.83 o 
  -1  13   6       22.83       17.70     12.68 o 
   0  13   6       44.06       42.22      7.24 o 
   1  13   6       23.53       26.34      8.06 o 
   1   0   7      248.86      298.49     13.65 o 
   2   0   7      408.84      388.13      7.37 o 
   3   0   7     4169.85     4289.59     40.44 o 
   4   0   7      260.43      252.94      7.71 o 
   5   0   7      129.46      139.91      6.59 o 
   6   0   7       44.37       38.87      5.66 o 
   7   0   7       20.13       28.30      8.65 o 
   8   0   7       17.97       17.57      7.57 o 
  -8   1   7       40.87       31.08     11.11 o 
  -7   1   7      553.39      553.30     19.80 o 
  -6   1   7       66.08       79.39      9.03 o 
  -5   1   7     1661.81     1604.51     24.97 o 
  -4   1   7      288.40      268.47      7.57 o 
  -3   1   7     1470.29     1458.66     17.82 o 
  -2   1   7      596.48      624.42     10.02 o 
  -1   1   7      406.79      425.51     10.45 o 
   0   1   7       26.31       52.80      4.89 o 
   1   1   7      391.29      429.53      8.21 o 
   2   1   7      580.71      623.08      9.24 o 
   3   1   7     1486.36     1430.32     17.60 o 
   4   1   7      282.59      266.02      7.57 o 
   5   1   7     1663.60     1609.13     21.57 o 
   6   1   7       70.14       79.52      5.79 o 
   7   1   7      549.00      596.63     23.85 o 
   8   1   7       42.59       33.82      9.52 o 
  -8   2   7        7.02        8.45      7.42 o 
  -7   2   7       66.38       73.70      9.63 o 
  -6   2   7       43.65       53.50      7.81 o 
  -5   2   7      461.33      462.94     16.38 o 
  -4   2   7      217.31      241.28      8.94 o 
  -3   2   7      623.99      649.07     10.95 o 
  -2   2   7      611.13      665.80     10.60 o 
  -1   2   7     1318.96     1346.52     36.46 o 
   0   2   7       71.27       72.90      3.78 o 
   1   2   7     1293.36     1339.17     22.38 o 
   2   2   7      599.19      650.90     10.11 o 
   3   2   7      613.59      630.48     10.43 o 
   4   2   7      210.32      224.53      8.89 o 
   5   2   7      458.65      458.43     10.67 o 
   6   2   7       40.63       47.94      6.12 o 
   7   2   7       67.08       62.45      7.46 o 
   8   2   7        8.07        1.58      8.21 o 
  -8   3   7        9.67       16.48     11.48 o 
  -7   3   7       36.27       18.22     21.09 o 
  -6   3   7      140.96      123.46      9.89 o 
  -5   3   7      330.81      330.54     24.22 o 
  -4   3   7      493.86      473.05     10.05 o 
  -3   3   7      248.85      242.90      7.01 o 
  -2   3   7     1130.08     1168.71     14.74 o 
  -1   3   7      493.88      478.80     11.65 o 
   0   3   7      345.82      323.83     10.31 o 
   1   3   7      492.19      486.84      8.05 o 
   2   3   7     1139.84     1160.13     14.12 o 
   3   3   7      250.18      240.08      6.51 o 
   4   3   7      506.66      490.34     10.05 o 
   5   3   7      326.53      321.28     10.47 o 
   6   3   7      135.09      159.53      8.10 o 
   7   3   7       37.19       52.10      7.23 o 
   8   3   7        9.79      -13.38     17.66 o 
  -8   4   7       49.76       57.06     10.07 o 
  -7   4   7       15.94        8.77      6.36 o 
  -6   4   7      221.47      225.74     17.40 o 
  -5   4   7      970.99      922.74     21.91 o 
  -4   4   7       32.68       35.85      4.68 o 
  -3   4   7       45.04       40.70      3.84 o 
  -2   4   7      573.05      601.20     10.23 o 
  -1   4   7     1051.38      968.91     17.57 o 
   0   4   7        6.06        3.08      1.40 o 
   1   4   7     1036.64      927.96     12.85 o 
   2   4   7      584.51      604.43     14.57 o 
   3   4   7       44.14       43.55      3.39 o 
   4   4   7       29.61       28.79      4.27 o 
   5   4   7      964.04      930.62     21.67 o 
   6   4   7      222.50      223.04     15.05 o 
   7   4   7       16.73       17.97      5.59 o 
   8   4   7       49.84       55.31     11.71 o 
  -8   5   7       23.50       22.06     14.44 o 
  -7   5   7      143.12      120.85     11.04 o 
  -6   5   7        3.08        6.28      4.86 o 
  -5   5   7       65.91       52.78      7.02 o 
  -4   5   7      102.81      107.90      8.12 o 
  -3   5   7       24.06       27.06      3.11 o 
  -2   5   7      164.55      147.43      6.38 o 
  -1   5   7     1207.13     1175.08     20.39 o 
   0   5   7       60.58       60.13      3.79 o 
   1   5   7     1191.57     1154.25     15.71 o 
   2   5   7      171.00      151.32      5.48 o 
   3   5   7       20.10       20.82      3.57 o 
   4   5   7      100.29       94.52      8.49 o 
   5   5   7       67.28       68.72      7.48 o 
   6   5   7        2.38       -0.55      6.19 o 
   7   5   7      147.15      172.97     11.67 o 
   8   5   7       23.81       27.47     22.96 o 
  -7   6   7      128.91      131.63     15.12 o 
  -6   6   7       20.65       26.46      6.41 o 
  -5   6   7       79.22       74.64      7.89 o 
  -4   6   7      192.04      196.80     10.32 o 
  -3   6   7      121.77      129.52      7.39 o 
  -2   6   7     1279.07     1267.85     19.08 o 
  -1   6   7      163.54      160.01      7.59 o 
   0   6   7       78.01       84.50      4.72 o 
   1   6   7      159.91      153.95      5.61 o 
   2   6   7     1289.09     1240.14     28.99 o 
   3   6   7      117.69      126.60      9.42 o 
   4   6   7      193.40      169.73     12.48 o 
   5   6   7       79.79       72.69     10.20 o 
   6   6   7       18.30       15.53     10.32 o 
   7   6   7      128.89      124.87     13.76 o 
  -7   7   7      106.02      104.47     11.04 o 
  -6   7   7       28.02       34.27      7.25 o 
  -5   7   7       51.49       49.01      7.07 o 
  -4   7   7        8.46       10.98      4.34 o 
  -3   7   7      170.67      161.51     10.22 o 
  -2   7   7      273.30      287.36      8.68 o 
  -1   7   7      335.89      316.18     21.69 o 
   0   7   7      165.66      172.36      6.87 o 
   1   7   7      344.81      329.42      7.43 o 
   2   7   7      280.67      275.25      9.89 o 
   3   7   7      175.04      177.95     11.64 o 
   4   7   7        9.43        4.72      9.02 o 
   5   7   7       52.77       34.72     17.10 o 
   6   7   7       27.22       42.31      9.78 o 
   7   7   7      104.17       99.17     23.64 o 
  -7   8   7       50.75       51.18     10.12 o 
  -6   8   7       47.22       47.85      8.10 o 
  -5   8   7       85.76       80.60      8.67 o 
  -4   8   7       68.02       85.49      8.58 o 
  -3   8   7      184.97      164.10      9.49 o 
  -2   8   7      277.50      293.91     11.06 o 
  -1   8   7       66.51       72.13      5.32 o 
   0   8   7      164.05      153.99      7.29 o 
   1   8   7       61.60       71.61      4.40 o 
   2   8   7      272.82      286.56      9.90 o 
   3   8   7      184.77      177.80     12.51 o 
   4   8   7       70.45       44.39      8.49 o 
   5   8   7       88.09       95.93     11.65 o 
   6   8   7       47.28       44.51     10.15 o 
   7   8   7       50.33       39.71     19.79 o 
  -6   9   7       28.99       31.20      7.28 o 
  -5   9   7        8.58       11.72      5.21 o 
  -4   9   7       67.87       64.54      8.07 o 
  -3   9   7       15.88       10.06      3.92 o 
  -2   9   7       88.02       92.63      9.87 o 
  -1   9   7      427.00      403.08     10.99 o 
   0   9   7      181.12      172.72      7.79 o 
   1   9   7      430.80      410.29      9.34 o 
   2   9   7       89.05      100.89     10.59 o 
   3   9   7       15.00        9.17     10.42 o 
   4   9   7       71.32       78.86     17.15 o 
   5   9   7        8.14        5.52      8.35 o 
   6   9   7       29.16       -8.19     11.28 o 
  -5  10   7       76.98       97.83     10.30 o 
  -4  10   7       19.72       18.97      5.69 o 
  -3  10   7       93.36       91.44      8.76 o 
  -2  10   7        6.20       10.26      5.50 o 
  -1  10   7      312.13      322.51     12.27 o 
   0  10   7       49.85       47.66      5.36 o 
   1  10   7      307.93      292.39     10.63 o 
   2  10   7        6.83        1.69      3.80 o 
   3  10   7       90.35       98.32     11.00 o 
   4  10   7       20.32        6.04      5.74 o 
   5  10   7       77.44       64.87     17.73 o 
  -4  11   7       11.59       19.55      4.77 o 
  -3  11   7       23.25       31.56      5.80 o 
  -2  11   7       59.01       42.33      8.29 o 
  -1  11   7      141.72      161.29     13.15 o 
   0  11   7       65.39       83.46      5.27 o 
   1  11   7      142.46      157.53      9.08 o 
   2  11   7       59.20       58.38      7.80 o 
   3  11   7       21.60       35.32      8.04 o 
   4  11   7       10.66        0.23      9.16 o 
  -3  12   7       24.83       16.17      6.01 o 
  -2  12   7       34.77       61.50     16.27 o 
  -1  12   7       23.62       18.05     11.79 o 
   0  12   7       12.53       18.91      4.83 o 
   1  12   7       22.54       20.63      4.27 o 
   2  12   7       35.47       56.09      7.99 o 
   3  12   7       24.29       24.50     11.52 o 
   0  13   7        5.30       13.79     11.86 o 
   0   0   8      203.92      198.55      6.89 o 
   1   0   8      415.57      423.94     10.79 o 
   2   0   8      748.16      739.83     10.90 o 
   3   0   8      460.29      464.65      9.41 o 
   4   0   8      483.10      485.12     10.47 o 
   5   0   8       38.69       40.74      5.00 o 
   6   0   8      258.53      247.59     11.32 o 
   7   0   8       45.26       68.31     11.03 o 
   8   0   8       37.23       20.06      8.57 o 
  -8   1   8       14.31       22.31     14.07 o 
  -7   1   8      214.70      188.05     15.10 o 
  -6   1   8      358.71      339.76     17.20 o 
  -5   1   8     2475.98     2474.43     29.10 o 
  -4   1   8      254.37      278.07      8.98 o 
  -3   1   8       61.54       61.95      4.28 o 
  -2   1   8      371.05      408.54      7.91 o 
  -1   1   8      183.34      196.24      7.64 o 
   0   1   8     1484.17     1646.12     19.67 o 
   1   1   8      173.21      175.02      7.64 o 
   2   1   8      360.07      390.32     17.14 o 
   3   1   8       64.45       63.76      4.13 o 
   4   1   8      253.25      276.17      8.86 o 
   5   1   8     2492.67     2495.63     32.61 o 
   6   1   8      356.02      352.73     11.28 o 
   7   1   8      213.21      215.50     15.67 o 
   8   1   8       15.48        7.89      7.52 o 
  -8   2   8        1.25        3.24      9.36 o 
  -7   2   8       74.76       99.12     23.50 o 
  -6   2   8      214.92      231.69     14.73 o 
  -5   2   8      238.94      230.16      9.51 o 
  -4   2   8       54.57       55.00      4.73 o 
  -3   2   8     1624.17     1613.19     19.92 o 
  -2   2   8      150.70      152.07      5.29 o 
  -1   2   8      348.19      341.43     10.00 o 
   0   2   8       52.71       68.83      6.05 o 
   1   2   8      348.74      341.39      8.09 o 
   2   2   8      150.76      142.38      5.74 o 
   3   2   8     1614.16     1595.36     22.10 o 
   4   2   8       52.73       48.22      4.84 o 
   5   2   8      240.98      222.24      9.02 o 
   6   2   8      210.62      226.88      9.40 o 
   7   2   8       70.75       97.66      9.26 o 
   8   2   8        1.55       -4.23     13.18 o 
  -8   3   8       68.68       53.17     10.25 o 
  -7   3   8        2.84        7.80      6.58 o 
  -6   3   8       21.48       16.12      7.86 o 
  -5   3   8      116.79      123.86      9.20 o 
  -4   3   8       82.98       94.83      5.54 o 
  -3   3   8       86.96       88.21      5.01 o 
  -2   3   8      442.72      417.85      8.32 o 
  -1   3   8      189.07      214.19      5.57 o 
   0   3   8     1379.13     1362.58     23.95 o 
   1   3   8      190.67      201.71      6.55 o 
   2   3   8      427.18      407.42      9.17 o 
   3   3   8       85.98       93.51      5.41 o 
   4   3   8       80.31       78.10      5.73 o 
   5   3   8      115.95      127.71      7.22 o 
   6   3   8       23.47       23.57      5.44 o 
   7   3   8        2.76       -1.77      5.94 o 
   8   3   8       70.08       46.75     25.64 o 
  -8   4   8       17.49       24.45      8.30 o 
  -7   4   8      278.61      308.91     17.89 o 
  -6   4   8       60.87       60.63      7.98 o 
  -5   4   8      182.02      191.82     10.71 o 
  -4   4   8       76.28       86.67      7.15 o 
  -3   4   8      948.46      923.73     14.63 o 
  -2   4   8      207.00      195.14      6.12 o 
  -1   4   8     1092.14     1078.35     19.72 o 
   0   4   8      411.12      415.91      9.09 o 
   1   4   8     1073.74     1069.91     16.72 o 
   2   4   8      204.40      192.51      8.46 o 
   3   4   8      933.79      957.53     20.27 o 
   4   4   8       76.34       67.21      7.01 o 
   5   4   8      185.09      204.29     10.52 o 
   6   4   8       62.17       68.98      8.01 o 
   7   4   8      278.04      273.79     13.42 o 
   8   4   8       17.65       22.01     12.25 o 
  -7   5   8        5.31        6.65      5.90 o 
  -6   5   8        2.26        2.25      5.75 o 
  -5   5   8       99.69       85.50      8.32 o 
  -4   5   8        9.48        5.13      3.72 o 
  -3   5   8      162.85      170.12      5.76 o 
  -2   5   8      356.50      340.85      9.50 o 
  -1   5   8      548.80      550.98     13.70 o 
   0   5   8       82.59       89.65      3.92 o 
   1   5   8      563.29      545.18      9.94 o 
   2   5   8      364.91      350.02      9.74 o 
   3   5   8      163.78      165.02      8.68 o 
   4   5   8        8.80        9.01      3.88 o 
   5   5   8      100.42      110.56      8.98 o 
   6   5   8        2.41       -0.37      5.40 o 
   7   5   8        5.13        7.73      5.06 o 
  -7   6   8       41.26       33.51      7.69 o 
  -6   6   8      160.95      154.98     11.38 o 
  -5   6   8       73.45       65.27      7.63 o 
  -4   6   8      118.31      113.11      8.64 o 
  -3   6   8       11.85        8.54      2.92 o 
  -2   6   8       53.25       57.09      4.97 o 
  -1   6   8        5.01        3.71      3.41 o 
   0   6   8     1015.89      970.75     13.99 o 
   1   6   8        5.22        7.32      2.96 o 
   2   6   8       51.75       54.32      5.07 o 
   3   6   8       12.33        9.60      3.96 o 
   4   6   8      120.43      116.80      8.70 o 
   5   6   8       72.57       58.62      7.29 o 
   6   6   8      159.30      143.73     14.33 o 
   7   6   8       41.56       43.22      7.93 o 
  -7   7   8       61.18       65.49      9.37 o 
  -6   7   8       57.71       48.96      7.99 o 
  -5   7   8      171.18      155.88     10.89 o 
  -4   7   8        9.74       24.60      5.37 o 
  -3   7   8       65.89       67.26     11.16 o 
  -2   7   8       83.71       92.51      5.97 o 
  -1   7   8      303.98      281.50     10.46 o 
   0   7   8       24.25       24.04      3.42 o 
   1   7   8      300.47      290.08     10.08 o 
   2   7   8       87.27       72.02      7.68 o 
   3   7   8       65.69       60.01      9.76 o 
   4   7   8        9.13       15.11      4.26 o 
   5   7   8      177.69      186.36     22.76 o 
   6   7   8       57.27       52.45      7.61 o 
   7   7   8       60.52       50.30     15.82 o 
  -6   8   8       10.97        3.07      5.04 o 
  -5   8   8       28.13       36.45      6.61 o 
  -4   8   8      145.03      134.60     10.11 o 
  -3   8   8      176.48      156.02      9.37 o 
  -2   8   8      232.45      229.64     10.16 o 
  -1   8   8      398.02      368.13     10.50 o 
   0   8   8      121.80      117.03      8.61 o 
   1   8   8      400.57      403.93      9.69 o 
   2   8   8      232.54      222.91      9.00 o 
   3   8   8      185.11      170.52     10.07 o 
   4   8   8      147.50      161.98     22.85 o 
   5   8   8       27.40       25.29      6.80 o 
   6   8   8       10.55        4.93      4.51 o 
  -6   9   8       18.22       11.26      8.85 o 
  -5   9   8        1.59        6.90      4.95 o 
  -4   9   8       24.69       25.05      7.23 o 
  -3   9   8        4.33        3.82      3.57 o 
  -2   9   8      420.43      422.24     17.99 o 
  -1   9   8       55.23       60.41      5.98 o 
   0   9   8       30.42       29.26      5.12 o 
   1   9   8       54.66       51.28      4.59 o 
   2   9   8      412.90      404.94     12.47 o 
   3   9   8        4.22        4.95      3.96 o 
   4   9   8       23.98       18.13      6.53 o 
   5   9   8        1.74       -0.21      5.97 o 
   6   9   8       16.21       17.02      8.78 o 
  -5  10   8       10.32       12.35      6.61 o 
  -4  10   8       19.07       21.85      5.96 o 
  -3  10   8      204.24      181.11     10.95 o 
  -2  10   8      148.24      160.89     12.92 o 
  -1  10   8        3.10        4.55      3.83 o 
   0  10   8       49.91       55.66      6.69 o 
   1  10   8        2.46        3.25      2.79 o 
   2  10   8      149.78      145.88      8.70 o 
   3  10   8      209.07      174.43     11.07 o 
   4  10   8       19.04        7.70      6.25 o 
   5  10   8        9.76        4.43      7.23 o 
  -4  11   8       17.92       13.62      4.28 o 
  -3  11   8       82.74       87.86      8.68 o 
  -2  11   8       93.25      113.88     17.30 o 
  -1  11   8      151.89      154.61     21.15 o 
   0  11   8        8.74        5.03      3.33 o 
   1  11   8      150.32      166.80     10.64 o 
   2  11   8       95.57      101.03      9.22 o 
   3  11   8       82.63       90.86     13.87 o 
   4  11   8       17.40       23.41      7.65 o 
  -2  12   8       15.84       -3.67     22.91 o 
  -1  12   8        7.87       15.45     11.07 o 
   0  12   8       22.59       18.79      6.99 o 
   1  12   8        8.01        4.61      4.45 o 
   2  12   8       16.08       13.19      4.99 o 
   1   0   9       82.20       85.98      6.20 o 
   2   0   9      575.86      620.32     13.64 o 
   3   0   9      142.87      149.75      6.72 o 
   4   0   9       67.42       66.78      5.69 o 
   5   0   9       67.93       81.83      6.42 o 
   6   0   9      948.07      970.05     22.70 o 
   7   0   9        2.36        0.60      5.86 o 
   8   0   9       76.39      118.88     14.12 o 
  -8   1   9        5.85       16.21      8.02 o 
  -7   1   9      112.39      115.57     13.16 o 
  -6   1   9      426.82      423.63     19.34 o 
  -5   1   9       42.85       41.13      5.26 o 
  -4   1   9      327.02      341.63     10.33 o 
  -3   1   9      268.30      261.64      8.78 o 
  -2   1   9       50.34       53.27      3.56 o 
  -1   1   9      247.58      222.15      5.56 o 
   0   1   9       19.61       20.61      3.42 o 
   1   1   9      248.78      233.27      8.68 o 
   2   1   9       52.38       54.15      4.49 o 
   3   1   9      260.33      266.31      8.71 o 
   4   1   9      320.17      343.53     10.20 o 
   5   1   9       40.46       41.38      6.83 o 
   6   1   9      422.79      444.25     12.85 o 
   7   1   9      120.14      139.55     13.86 o 
   8   1   9        6.20        8.61      7.44 o 
  -8   2   9        9.73       16.61     10.00 o 
  -7   2   9        4.49        6.19      9.00 o 
  -6   2   9       81.80      104.74     19.57 o 
  -5   2   9      587.97      596.46     16.72 o 
  -4   2   9      149.88      161.77     13.48 o 
  -3   2   9      541.66      542.76     10.67 o 
  -2   2   9      459.95      476.41      9.37 o 
  -1   2   9      753.58      784.60     16.27 o 
   0   2   9      239.72      252.31      9.90 o 
   1   2   9      777.03      797.15     18.10 o 
   2   2   9      453.08      468.41     10.61 o 
   3   2   9      544.71      556.83     12.19 o 
   4   2   9      146.96      164.17      7.68 o 
   5   2   9      582.32      599.50     14.38 o 
   6   2   9       83.52       90.12      7.03 o 
   7   2   9        4.78        3.28      4.22 o 
   8   2   9        9.56        8.08     21.82 o 
  -8   3   9       68.75       78.20     12.54 o 
  -7   3   9       17.41       20.95      7.95 o 
  -6   3   9        1.80       -4.75      4.83 o 
  -5   3   9       48.29       32.17      7.32 o 
  -4   3   9      824.61      886.94     16.76 o 
  -3   3   9       22.20       33.61      4.70 o 
  -2   3   9      544.24      538.78      9.91 o 
  -1   3   9      122.10       99.74      6.46 o 
   0   3   9       53.64       52.77      4.04 o 
   1   3   9      121.87      117.44      5.59 o 
   2   3   9      543.58      565.14     11.45 o 
   3   3   9       22.38       21.56      3.71 o 
   4   3   9      810.03      861.01     17.15 o 
   5   3   9       48.67       39.75      9.66 o 
   6   3   9        1.53       -6.41     14.01 o 
   7   3   9       17.81       22.90      7.89 o 
   8   3   9       70.79       81.59     28.73 o 
  -7   4   9       13.97       17.94     12.06 o 
  -6   4   9       85.12       79.28     15.82 o 
  -5   4   9      187.05      211.11     11.31 o 
  -4   4   9      463.07      448.74     12.13 o 
  -3   4   9       66.11       74.25      5.09 o 
  -2   4   9      144.89      148.45      5.69 o 
  -1   4   9      557.72      558.87     14.04 o 
   0   4   9        0.03       -2.88      2.88 o 
   1   4   9      563.52      565.96     12.50 o 
   2   4   9      146.63      155.07      8.43 o 
   3   4   9       62.98       69.95      7.12 o 
   4   4   9      464.06      449.77     14.91 o 
   5   4   9      185.21      208.97     11.21 o 
   6   4   9       84.95       76.49      8.57 o 
   7   4   9       14.45        6.87     11.00 o 
  -7   5   9       51.00       72.94     11.34 o 
  -6   5   9       14.36       16.38     13.47 o 
  -5   5   9        4.23        1.74      3.78 o 
  -4   5   9      184.17      189.74     11.21 o 
  -3   5   9      165.74      158.41      8.17 o 
  -2   5   9       74.62       82.70      4.77 o 
  -1   5   9      582.96      555.61     14.50 o 
   0   5   9       19.72       26.92      4.57 o 
   1   5   9      583.70      584.25     12.44 o 
   2   5   9       72.25       78.51      5.63 o 
   3   5   9      166.66      166.59      9.49 o 
   4   5   9      185.31      189.87     10.27 o 
   5   5   9        4.28       11.97      4.68 o 
   6   5   9       14.22       10.07      6.59 o 
   7   5   9       52.45       45.28      7.61 o 
  -7   6   9        1.01        9.40     14.68 o 
  -6   6   9      107.80      116.62     19.42 o 
  -5   6   9       41.11       27.45      5.92 o 
  -4   6   9       32.87       40.40      6.19 o 
  -3   6   9      111.66      109.30      6.48 o 
  -2   6   9      148.71      136.43      7.03 o 
  -1   6   9      968.48      901.03     19.33 o 
   0   6   9       82.86       83.44      6.68 o 
   1   6   9      966.93      937.33     19.10 o 
   2   6   9      151.62      145.30      8.97 o 
   3   6   9      111.89       98.41      7.88 o 
   4   6   9       31.41       29.84      5.67 o 
   5   6   9       40.57       34.92      6.36 o 
   6   6   9      108.52      100.68     12.70 o 
   7   6   9        0.96        2.07      4.71 o 
  -6   7   9       19.18       21.03      6.59 o 
  -5   7   9       48.12       51.08      7.57 o 
  -4   7   9       19.29       19.38      5.58 o 
  -3   7   9       50.25       48.55      7.82 o 
  -2   7   9      175.60      170.00      7.83 o 
  -1   7   9      591.16      587.00     15.51 o 
   0   7   9      908.84      893.63     19.87 o 
   1   7   9      599.41      598.88     16.29 o 
   2   7   9      172.92      173.25      8.17 o 
   3   7   9       51.68       46.97      6.37 o 
   4   7   9       18.83       14.60      6.20 o 
   5   7   9       47.01       48.06      7.25 o 
   6   7   9       19.87       10.12      5.67 o 
  -6   8   9       10.65        7.21      5.26 o 
  -5   8   9        6.61        3.68      4.51 o 
  -4   8   9       23.40       17.12      5.37 o 
  -3   8   9      256.22      218.30     10.47 o 
  -2   8   9      321.94      299.99     16.08 o 
  -1   8   9      211.10      195.26      9.71 o 
   0   8   9      147.97      161.89      9.24 o 
   1   8   9      212.86      199.36      9.89 o 
   2   8   9      331.33      327.13     10.88 o 
   3   8   9      261.84      235.27     11.32 o 
   4   8   9       22.40        7.65      4.66 o 
   5   8   9        8.08       12.21      4.95 o 
   6   8   9       10.25       12.53      5.22 o 
  -5   9   9        5.45        3.79      5.02 o 
  -4   9   9      180.27      194.74     12.22 o 
  -3   9   9      126.06      130.84      9.32 o 
  -2   9   9       20.52       30.24      7.28 o 
  -1   9   9        2.61        1.72      3.00 o 
   0   9   9      337.71      312.61     13.70 o 
   1   9   9        2.82        0.99      3.51 o 
   2   9   9       21.07       18.07      6.32 o 
   3   9   9      126.22      121.26     10.07 o 
   4   9   9      175.00      185.71     11.73 o 
   5   9   9        5.29        2.84      5.80 o 
  -4  10   9       12.97       19.03     10.13 o 
  -3  10   9       89.31       70.25      8.43 o 
  -2  10   9       65.68       81.77     10.42 o 
  -1  10   9       33.18       35.95      5.79 o 
   0  10   9       39.49       35.44      5.98 o 
   1  10   9       35.49       32.21      6.08 o 
   2  10   9       66.69       61.11      7.64 o 
   3  10   9       91.52       91.76     10.85 o 
   4  10   9       13.33       10.82      8.40 o 
  -3  11   9       41.73       48.84      7.21 o 
  -2  11   9       28.37       29.01      8.15 o 
  -1  11   9       15.84       23.96     10.21 o 
   0  11   9        0.04       -1.62      2.92 o 
   1  11   9       17.02       17.15      5.25 o 
   2  11   9       28.20       29.69      6.05 o 
   3  11   9       40.98       52.20      9.02 o 
  -1  12   9        2.96       -0.22      5.85 o 
   0  12   9       13.18       14.50      6.29 o 
   1  12   9        2.78       20.16      5.64 o 
   0   0  10      576.83      628.05     27.98 o 
   1   0  10       16.99       26.58      5.67 o 
   2   0  10       19.88       19.42      3.73 o 
   3   0  10       10.98       13.03      3.83 o 
   4   0  10     1067.43     1134.21     19.78 o 
   5   0  10       30.66       40.51      6.10 o 
   6   0  10        5.45        5.75      5.30 o 
   7   0  10       76.07       90.18     12.15 o 
   8   0  10       55.96       84.64     12.54 o 
  -8   1  10       98.60      101.50     13.93 o 
  -7   1  10       15.74       20.45      7.81 o 
  -6   1  10       47.70       52.47     10.45 o 
  -5   1  10       70.30       74.04      6.41 o 
  -4   1  10      533.78      529.66     13.24 o 
  -3   1  10      362.01      361.23     10.55 o 
  -2   1  10      109.62      126.74      7.82 o 
  -1   1  10      693.21      686.36     15.48 o 
   0   1  10      249.86      249.70     10.15 o 
   1   1  10      699.92      730.74     15.48 o 
   2   1  10      106.82      112.96      6.13 o 
   3   1  10      357.20      369.71     10.58 o 
   4   1  10      531.84      540.39     13.28 o 
   5   1  10       67.59       75.71      6.47 o 
   6   1  10       46.38       41.10      5.67 o 
   7   1  10       15.97        5.68      6.76 o 
   8   1  10       98.52       95.17     17.24 o 
  -8   2  10       30.69       35.07     12.14 o 
  -7   2  10      110.94       89.41     11.92 o 
  -6   2  10      136.42      154.16     13.34 o 
  -5   2  10       57.46       56.63      7.16 o 
  -4   2  10      242.75      256.54     11.58 o 
  -3   2  10      353.62      352.21     10.49 o 
  -2   2  10        9.31       15.22      4.95 o 
  -1   2  10      428.48      436.34     12.20 o 
   0   2  10      366.59      370.12     10.90 o 
   1   2  10      416.85      441.84      9.77 o 
   2   2  10       11.39       11.14      3.32 o 
   3   2  10      357.83      361.03     10.40 o 
   4   2  10      236.92      222.57      8.75 o 
   5   2  10       57.42       67.57      6.30 o 
   6   2  10      135.84      153.28      8.70 o 
   7   2  10      113.37      119.25     13.68 o 
   8   2  10       31.46       50.22     24.87 o 
  -7   3  10      100.13      106.48     12.89 o 
  -6   3  10       37.65       38.67      8.28 o 
  -5   3  10      150.08      116.69     11.31 o 
  -4   3  10      391.85      394.60     12.81 o 
  -3   3  10      219.23      210.34      8.52 o 
  -2   3  10      331.66      320.10      9.74 o 
  -1   3  10      354.78      327.04     11.00 o 
   0   3  10      286.27      276.86     10.80 o 
   1   3  10      350.04      342.44     10.63 o 
   2   3  10      330.45      351.61      9.55 o 
   3   3  10      212.51      226.10      8.30 o 
   4   3  10      386.34      380.65     16.92 o 
   5   3  10      150.74      143.44     10.30 o 
   6   3  10       38.54       51.58      7.78 o 
   7   3  10      103.32      100.59     14.17 o 
  -7   4  10      164.82      184.96     15.94 o 
  -6   4  10       58.68       68.15     15.30 o 
  -5   4  10      326.73      318.98     16.55 o 
  -4   4  10      268.67      284.62     11.91 o 
  -3   4  10       26.72       23.23      3.86 o 
  -2   4  10      109.84      106.21      5.19 o 
  -1   4  10      352.76      344.40     11.58 o 
   0   4  10      253.81      263.12      9.92 o 
   1   4  10      349.21      350.36     11.48 o 
   2   4  10      104.20      116.36      8.10 o 
   3   4  10       28.53       20.10      5.63 o 
   4   4  10      273.72      264.64     12.17 o 
   5   4  10      321.61      329.33     14.00 o 
   6   4  10       58.84       67.50      8.78 o 
   7   4  10      165.18      168.20     15.35 o 
  -7   5  10        6.00        5.97      6.90 o 
  -6   5  10       85.03      102.35     12.22 o 
  -5   5  10      194.26      208.56     22.23 o 
  -4   5  10       29.72       33.82      7.36 o 
  -3   5  10      523.71      503.92     13.00 o 
  -2   5  10      268.37      261.37      7.64 o 
  -1   5  10      519.91      489.51     14.02 o 
   0   5  10       85.13       91.07      6.95 o 
   1   5  10      528.23      520.40     14.20 o 
   2   5  10      270.68      272.68     13.69 o 
   3   5  10      529.54      518.91     15.74 o 
   4   5  10       28.96       22.59      5.46 o 
   5   5  10      192.54      205.12     17.00 o 
   6   5  10       86.03       86.90      9.70 o 
   7   5  10        5.79        6.23      5.42 o 
  -7   6  10        3.00       -0.36      9.76 o 
  -6   6  10        8.38        8.22      5.87 o 
  -5   6  10       69.29       91.44     11.39 o 
  -4   6  10      173.09      174.64     10.52 o 
  -3   6  10       38.34       48.48      4.29 o 
  -2   6  10       64.83       77.13      6.79 o 
  -1   6  10     1025.34     1012.49     21.25 o 
   0   6  10        8.78        3.82      3.66 o 
   1   6  10     1021.29      987.46     21.39 o 
   2   6  10       64.68       67.35      6.91 o 
   3   6  10       38.43       32.71      6.03 o 
   4   6  10      176.20      159.64     10.45 o 
   5   6  10       66.75       72.37     11.34 o 
   6   6  10        9.15        3.22      7.27 o 
   7   6  10        2.86       -1.38      5.28 o 
  -6   7  10       10.83        2.70      6.87 o 
  -5   7  10       72.96       96.81     12.83 o 
  -4   7  10       33.81       44.14      6.74 o 
  -3   7  10       36.59       32.47      5.10 o 
  -2   7  10        9.31       10.73      3.94 o 
  -1   7  10      337.73      313.91     11.83 o 
   0   7  10      465.34      417.31     13.55 o 
   1   7  10      339.04      324.46     12.24 o 
   2   7  10        9.21        5.99      4.17 o 
   3   7  10       37.99       25.47      6.33 o 
   4   7  10       34.63       29.78      5.74 o 
   5   7  10       70.79       83.18      9.20 o 
   6   7  10       11.50        3.34      6.68 o 
  -6   8  10        6.30        0.00      6.58 o 
  -5   8  10       43.07       48.81      9.66 o 
  -4   8  10       92.27       94.80      9.20 o 
  -3   8  10      305.34      297.98     15.48 o 
  -2   8  10      200.24      204.76     10.74 o 
  -1   8  10      225.98      204.90      9.94 o 
   0   8  10       89.58       98.24      7.96 o 
   1   8  10      231.98      233.57     10.85 o 
   2   8  10      204.63      198.31     10.83 o 
   3   8  10      303.02      278.05     14.96 o 
   4   8  10       94.46       85.74     10.57 o 
   5   8  10       42.44       31.53      6.63 o 
   6   8  10        5.72       -2.49      4.86 o 
  -5   9  10       15.08       19.27      7.18 o 
  -4   9  10       88.33       89.72      9.44 o 
  -3   9  10       27.77       33.09      5.92 o 
  -2   9  10       93.22      101.98     11.12 o 
  -1   9  10       10.13       10.19      3.76 o 
   0   9  10        3.54        0.26      3.81 o 
   1   9  10        9.92        1.64      4.50 o 
   2   9  10       97.84       88.81      8.45 o 
   3   9  10       25.78       22.81      6.54 o 
   4   9  10       89.79       94.43     15.91 o 
   5   9  10       15.22       22.90      7.01 o 
  -4  10  10        8.89        7.07      4.80 o 
  -3  10  10       16.36        5.84     10.36 o 
  -2  10  10       29.71       38.60      9.01 o 
  -1  10  10      164.80      183.81     10.71 o 
   0  10  10        7.42       11.29      4.67 o 
   1  10  10      167.20      165.09     10.81 o 
   2  10  10       30.83       24.02      6.09 o 
   3  10  10       14.91       11.50      6.03 o 
   4  10  10        9.08        8.17      5.94 o 
  -3  11  10        2.10       -0.57      6.31 o 
  -2  11  10       11.28       16.64      7.60 o 
  -1  11  10       36.33       55.75      9.58 o 
   0  11  10       89.11       88.83      8.74 o 
   1  11  10       35.82       44.97      7.04 o 
   2  11  10       11.83       11.42      5.21 o 
   3  11  10        2.03       10.25      5.65 o 
   1   0  11        0.06       -2.17      5.55 o 
   2   0  11      728.41      804.94     18.33 o 
   3   0  11      432.34      464.28     12.14 o 
   4   0  11        4.54        6.23      3.89 o 
   5   0  11      155.64      170.24      8.76 o 
   6   0  11       13.47       13.00      6.26 o 
   7   0  11      148.10      132.00     27.39 o 
  -7   1  11       48.97       71.37     17.66 o 
  -6   1  11      162.42      165.79     13.90 o 
  -5   1  11      106.15       99.62      7.70 o 
  -4   1  11       55.05       53.32      5.95 o 
  -3   1  11      151.18      142.75      7.64 o 
  -2   1  11      122.03      128.12      8.23 o 
  -1   1  11      213.91      194.21     12.36 o 
   0   1  11       85.52       97.26     15.52 o 
   1   1  11      210.96      184.46     11.89 o 
   2   1  11      117.32      127.80      6.73 o 
   3   1  11      156.06      154.00      7.63 o 
   4   1  11       52.08       55.28      5.85 o 
   5   1  11      102.61      102.91      7.46 o 
   6   1  11      167.39      181.45      9.66 o 
   7   1  11       46.78       54.82     10.80 o 
  -7   2  11       52.83       78.29     11.77 o 
  -6   2  11       90.33       94.57     11.38 o 
  -5   2  11      102.49      104.80      8.83 o 
  -4   2  11       24.83       16.06      4.26 o 
  -3   2  11      258.86      260.64      9.58 o 
  -2   2  11        3.16       -0.72      4.34 o 
  -1   2  11        6.36       19.37     10.69 o 
   0   2  11      860.58      819.09     58.51 o 
   1   2  11        5.31        1.56      5.69 o 
   2   2  11        2.70       -0.30      2.96 o 
   3   2  11      256.38      267.48     14.16 o 
   4   2  11       28.55       23.02      6.00 o 
   5   2  11       98.08      118.56      7.82 o 
   6   2  11       91.11      110.75     10.01 o 
   7   2  11       52.51       46.16     11.21 o 
  -7   3  11       18.42       10.94      7.69 o 
  -6   3  11      149.67      146.11     34.50 o 
  -5   3  11      338.76      323.84     16.79 o 
  -4   3  11      457.25      436.65     12.50 o 
  -3   3  11      255.22      239.37      9.35 o 
  -2   3  11       16.93       16.21      5.30 o 
  -1   3  11      422.32      446.86     13.09 o 
   0   3  11      336.13      322.76     13.52 o 
   1   3  11      437.44      411.05     22.82 o 
   2   3  11       17.10        9.92      5.88 o 
   3   3  11      256.79      264.65     12.56 o 
   4   3  11      461.20      418.50     18.03 o 
   5   3  11      338.44      328.42     17.88 o 
   6   3  11      149.12      151.92     11.54 o 
   7   3  11       18.41       16.30     11.42 o 
  -7   4  11       26.52       55.87     18.40 o 
  -6   4  11       27.17       30.84     12.54 o 
  -5   4  11      105.20      112.64     20.42 o 
  -4   4  11      107.53      101.39      8.51 o 
  -3   4  11       61.34       66.53     10.30 o 
  -2   4  11      219.92      215.80      8.66 o 
  -1   4  11      627.04      622.43     16.08 o 
   0   4  11      516.82      503.65     14.00 o 
   1   4  11      638.76      622.24     20.67 o 
   2   4  11      218.78      249.97     13.51 o 
   3   4  11       58.22       63.15      9.13 o 
   4   4  11      101.76       88.25      8.92 o 
   5   4  11      101.38      100.18      9.66 o 
   6   4  11       25.57       31.07      9.05 o 
   7   4  11       26.00       27.44      6.99 o 
  -7   5  11        6.60       13.48      7.72 o 
  -6   5  11        0.98        8.84      6.41 o 
  -5   5  11      115.43      134.29     12.74 o 
  -4   5  11       81.32       76.79      9.84 o 
  -3   5  11      140.95      128.03      7.72 o 
  -2   5  11      211.69      200.17      8.68 o 
  -1   5  11      200.91      203.67     16.37 o 
   0   5  11     2595.45     2519.51     38.53 o 
   1   5  11      208.00      219.00      9.73 o 
   2   5  11      218.14      212.35     12.88 o 
   3   5  11      145.10      151.68     12.24 o 
   4   5  11       77.90       81.94     10.00 o 
   5   5  11      117.42      124.57     10.66 o 
   6   5  11        1.42       -4.33      5.06 o 
   7   5  11        6.04        4.95     10.18 o 
  -6   6  11       65.45       93.96     12.41 o 
  -5   6  11       84.35       94.95     11.50 o 
  -4   6  11       29.08       24.12     20.48 o 
  -3   6  11      637.61      640.05     17.95 o 
  -2   6  11      178.25      185.76      8.59 o 
  -1   6  11       62.10       69.94      7.09 o 
   0   6  11       48.21       51.74      6.23 o 
   1   6  11       66.47       71.61      7.00 o 
   2   6  11      182.94      170.38      9.60 o 
   3   6  11      633.03      675.03     23.29 o 
   4   6  11       28.55       36.82      9.07 o 
   5   6  11       84.16       84.78      9.51 o 
   6   6  11       64.98       82.40     19.87 o 
  -6   7  11       30.61       18.57      7.91 o 
  -5   7  11       41.54       34.77      8.89 o 
  -4   7  11       27.44       16.24     14.23 o 
  -3   7  11       15.22       20.60      8.02 o 
  -2   7  11      182.61      175.00     12.19 o 
  -1   7  11      250.92      251.45     11.04 o 
   0   7  11       23.30       24.40      6.40 o 
   1   7  11      252.07      268.47     15.53 o 
   2   7  11      190.49      176.83     10.32 o 
   3   7  11       15.24        9.16      5.60 o 
   4   7  11       28.92       30.80      7.23 o 
   5   7  11       39.53       34.68      7.81 o 
   6   7  11       29.61       32.84      8.17 o 
  -5   8  11       28.87       30.05     16.19 o 
  -4   8  11      123.57      126.59     12.97 o 
  -3   8  11       86.00       85.47     10.92 o 
  -2   8  11       42.35       48.74      6.57 o 
  -1   8  11        2.27        5.65      5.60 o 
   0   8  11       10.92        6.10      5.44 o 
   1   8  11        1.73       -1.67      3.85 o 
   2   8  11       40.99       31.71      6.02 o 
   3   8  11       85.02       75.42     22.39 o 
   4   8  11      125.82      107.13     25.54 o 
   5   8  11       28.65       23.94      7.00 o 
  -4   9  11       14.54        9.03      6.70 o 
  -3   9  11       24.04       45.45     10.41 o 
  -2   9  11       82.65      102.72     11.18 o 
  -1   9  11       61.46       65.70      6.35 o 
   0   9  11       18.36       15.85      5.01 o 
   1   9  11       59.03       61.60      7.59 o 
   2   9  11       82.62       82.93      8.54 o 
   3   9  11       23.09       23.76     14.30 o 
   4   9  11       15.22       15.35      6.58 o 
  -3  10  11       19.00       26.40      5.50 o 
  -2  10  11       43.81       36.02     14.30 o 
  -1  10  11       66.16       60.31      7.35 o 
   0  10  11      121.74      132.75      9.89 o 
   1  10  11       66.35       54.57      7.47 o 
   2  10  11       43.14       44.53      7.38 o 
   3  10  11       19.26       34.16     11.04 o 
  -2  11  11       37.06       39.98      9.54 o 
  -1  11  11        6.24       11.78      6.48 o 
   0  11  11        9.15        8.15      5.22 o 
   1  11  11        6.58        3.88      4.77 o 
   2  11  11       36.46       40.86      8.72 o 
   0   0  12      207.23      176.79     17.60 o 
   1   0  12       11.95        8.70      6.81 o 
   2   0  12        0.97        1.66      8.15 o 
   3   0  12      877.66      828.79     19.43 o 
   4   0  12      225.55      230.54     10.53 o 
   5   0  12      154.35      162.93     11.24 o 
   6   0  12       31.97       39.24      8.50 o 
   7   0  12        3.48        9.51      7.55 o 
  -7   1  12       88.69      104.28     13.12 o 
  -6   1  12      185.07      203.45     12.29 o 
  -5   1  12       64.02       61.42      8.31 o 
  -4   1  12      128.70      113.83      7.70 o 
  -3   1  12       13.53       12.01      4.20 o 
  -2   1  12       23.94       21.51      7.59 o 
  -1   1  12      115.44      105.38     13.02 o 
   0   1  12      149.77      163.28     12.45 o 
   1   1  12      117.04       99.27     10.47 o 
   2   1  12       23.69       20.84      4.77 o 
   3   1  12       13.06        7.94      3.84 o 
   4   1  12      136.76      144.51     11.82 o 
   5   1  12       64.88       67.19      6.68 o 
   6   1  12      184.90      222.03     15.57 o 
   7   1  12       86.67       98.16     23.56 o 
  -7   2  12       28.15       36.84     10.41 o 
  -6   2  12       52.73       53.00      9.59 o 
  -5   2  12      185.83      195.63     11.47 o 
  -4   2  12       35.32       41.28      5.62 o 
  -3   2  12      215.20      199.00      8.94 o 
  -2   2  12      811.48      768.47     23.91 o 
  -1   2  12      104.32      101.89     10.54 o 
   0   2  12      246.86      224.22     13.51 o 
   1   2  12      107.97      115.52     10.84 o 
   2   2  12      816.99      799.65     18.05 o 
   3   2  12      212.17      217.01     16.83 o 
   4   2  12       33.61       40.22      5.84 o 
   5   2  12      180.79      213.70     12.46 o 
   6   2  12       50.28       58.18      8.75 o 
   7   2  12       27.99       28.48     10.08 o 
  -7   3  12       53.10       77.98     11.83 o 
  -6   3  12       29.28       31.69      8.78 o 
  -5   3  12      135.47      118.89     14.65 o 
  -4   3  12      169.08      179.69      9.07 o 
  -3   3  12      632.45      592.82     14.50 o 
  -2   3  12      178.89      167.81      9.59 o 
  -1   3  12       20.38       13.04     10.26 o 
   0   3  12       58.09       56.29      9.16 o 
   1   3  12       21.63       31.32      7.47 o 
   2   3  12      179.82      196.68     13.37 o 
   3   3  12      639.47      615.00     21.83 o 
   4   3  12      168.95      174.39     13.14 o 
   5   3  12      138.29      148.14     11.26 o 
   6   3  12       28.26       25.49      9.53 o 
   7   3  12       50.68       72.88     10.86 o 
  -6   4  12       87.49       84.35     11.57 o 
  -5   4  12       22.61       33.28      7.74 o 
  -4   4  12      169.51      151.35     10.14 o 
  -3   4  12      164.45      165.18      8.53 o 
  -2   4  12      492.19      483.76     15.17 o 
  -1   4  12       90.63       94.16      7.65 o 
   0   4  12      811.42      790.08     24.34 o 
   1   4  12       92.47       91.50      9.96 o 
   2   4  12      489.61      482.68     19.32 o 
   3   4  12      166.49      157.44     12.38 o 
   4   4  12      166.07      173.35     13.14 o 
   5   4  12       21.37       25.17      7.11 o 
   6   4  12       86.03       91.96     12.05 o 
  -6   5  12       32.15       26.43      8.46 o 
  -5   5  12        7.17       12.13      5.95 o 
  -4   5  12      339.59      331.20     13.53 o 
  -3   5  12       66.94       81.59      6.91 o 
  -2   5  12      220.38      213.02      8.97 o 
  -1   5  12      103.45      102.97     12.81 o 
   0   5  12      534.66      518.56     19.74 o 
   1   5  12      105.00       98.66     10.45 o 
   2   5  12      220.68      210.99     13.53 o 
   3   5  12       64.83       74.83     10.01 o 
   4   5  12      339.51      338.55     17.08 o 
   5   5  12        6.81       12.91     14.19 o 
   6   5  12       32.61       27.09      8.10 o 
  -6   6  12        1.38       13.39      8.08 o 
  -5   6  12       83.56       86.84     11.55 o 
  -4   6  12       56.04       53.38      9.99 o 
  -3   6  12      161.70      168.78     20.38 o 
  -2   6  12        5.22        7.61      3.72 o 
  -1   6  12       56.24       49.72      6.74 o 
   0   6  12       51.88       61.09      6.97 o 
   1   6  12       60.76       57.97     14.52 o 
   2   6  12        5.40        4.26      5.48 o 
   3   6  12      166.66      186.25     24.97 o 
   4   6  12       56.82       48.30      8.75 o 
   5   6  12       84.04      119.23     13.04 o 
   6   6  12        1.45        6.33      5.78 o 
  -5   7  12        5.72        6.29     11.35 o 
  -4   7  12       51.20       66.90     13.17 o 
  -3   7  12      100.98      102.29     11.32 o 
  -2   7  12       25.77       19.97      4.79 o 
  -1   7  12       41.59       32.95      6.33 o 
   0   7  12     1395.33     1303.72     26.85 o 
   1   7  12       40.99       45.25     20.19 o 
   2   7  12       25.32       12.92     10.92 o 
   3   7  12      104.13      108.44     11.55 o 
   4   7  12       47.89       50.57     16.00 o 
   5   7  12        5.75        0.19      5.14 o 
  -5   8  12       45.86       51.46     10.33 o 
  -4   8  12        6.02        5.72     10.86 o 
  -3   8  12        8.83        4.95      5.90 o 
  -2   8  12       42.68       43.66      6.58 o 
  -1   8  12       15.58       25.23      6.00 o 
   0   8  12        2.53        2.11      4.35 o 
   1   8  12       16.00       21.75      5.63 o 
   2   8  12       42.98       46.88     10.19 o 
   3   8  12        8.30        7.02      5.81 o 
   4   8  12        5.67       20.71      7.56 o 
   5   8  12       45.65       50.94      9.64 o 
  -4   9  12        4.04       15.48      7.13 o 
  -3   9  12      103.73      130.62     22.46 o 
  -2   9  12       10.45       12.85      6.24 o 
  -1   9  12       22.60       22.39      5.00 o 
   0   9  12        5.84        6.27      4.67 o 
   1   9  12       23.89       25.88      7.47 o 
   2   9  12       10.21        6.57      5.69 o 
   3   9  12      104.32      138.45     15.24 o 
   4   9  12        4.16        6.47      6.09 o 
  -2  10  12       13.59       15.66      6.59 o 
  -1  10  12       33.52       46.10      6.79 o 
   0  10  12        2.05        0.69      4.20 o 
   1  10  12       33.29       31.96      8.83 o 
   2  10  12       13.93       19.53     13.20 o 
   1   0  13      194.93      198.36     13.83 o 
   2   0  13       18.93       28.07      8.12 o 
   3   0  13       94.77       93.83      7.98 o 
   4   0  13       21.95       27.60      7.04 o 
   5   0  13      130.63      132.61      9.51 o 
   6   0  13       16.70       14.75      7.93 o 
   7   0  13      255.63      295.16     50.64 o 
  -6   1  13       37.78       43.55      7.44 o 
  -5   1  13       57.72       65.31      6.92 o 
  -4   1  13       35.31       43.23      6.59 o 
  -3   1  13       38.87       25.53      5.63 o 
  -2   1  13      140.47      116.16     11.77 o 
  -1   1  13      108.97       93.54     10.83 o 
   0   1  13      155.08      150.78     12.39 o 
   1   1  13      105.34       95.67     14.48 o 
   2   1  13      144.32      125.54      8.35 o 
   3   1  13       39.21       42.67      6.24 o 
   4   1  13       34.81       33.89      6.04 o 
   5   1  13       56.23       51.97      7.07 o 
   6   1  13       38.73       51.22     12.49 o 
  -6   2  13      133.30      155.33     19.20 o 
  -5   2  13        7.02        3.01      5.81 o 
  -4   2  13      339.07      350.99     26.83 o 
  -3   2  13       60.80       61.49      7.21 o 
  -2   2  13       61.57       66.94      9.90 o 
  -1   2  13      398.65      375.39     23.93 o 
   0   2  13       10.38       14.96     14.81 o 
   1   2  13      399.48      376.26     17.68 o 
   2   2  13       61.66       73.13      9.76 o 
   3   2  13       58.65       58.53      6.85 o 
   4   2  13      334.45      330.73     16.83 o 
   5   2  13        7.45       -3.88      5.42 o 
   6   2  13      133.59      131.06     13.06 o 
  -6   3  13       14.37       18.09     10.84 o 
  -5   3  13       52.84       49.93      7.34 o 
  -4   3  13      246.04      243.14     10.50 o 
  -3   3  13       76.07       61.25      7.40 o 
  -2   3  13       51.43       36.44      8.49 o 
  -1   3  13      872.74      848.12     38.07 o 
   0   3  13      294.43      285.79     15.79 o 
   1   3  13      872.08      822.99     25.78 o 
   2   3  13       50.68       49.61      9.18 o 
   3   3  13       79.27       72.91      9.92 o 
   4   3  13      246.84      244.24     18.37 o 
   5   3  13       49.56       56.47     13.98 o 
   6   3  13       15.09       19.75      7.56 o 
  -6   4  13       72.39       63.75     10.71 o 
  -5   4  13        3.12       -0.74      5.25 o 
  -4   4  13       33.52       46.15      7.20 o 
  -3   4  13       62.09       55.59      9.18 o 
  -2   4  13      102.50      103.58     14.54 o 
  -1   4  13       98.80      119.32     11.80 o 
   0   4  13      604.06      609.27     21.96 o 
   1   4  13      101.55       95.43     19.21 o 
   2   4  13      103.94       95.96     11.10 o 
   3   4  13       63.72       76.21     10.35 o 
   4   4  13       35.61       26.31      7.86 o 
   5   4  13        3.12       -1.74      6.79 o 
   6   4  13       72.21       81.76     24.39 o 
  -6   5  13       28.78       43.18     11.91 o 
  -5   5  13       33.31       41.54      8.71 o 
  -4   5  13        8.94        0.91      4.21 o 
  -3   5  13       40.08       44.18      5.77 o 
  -2   5  13      258.38      262.99     20.89 o 
  -1   5  13      169.38      162.10     12.72 o 
   0   5  13        8.37       16.33      7.26 o 
   1   5  13      164.00      166.87     14.26 o 
   2   5  13      258.29      287.79     16.06 o 
   3   5  13       40.48       45.81      8.93 o 
   4   5  13        8.55        8.37      5.70 o 
   5   5  13       31.45       20.29      8.13 o 
   6   5  13       27.50       16.77      9.87 o 
  -5   6  13       19.99       28.19      7.95 o 
  -4   6  13        5.58        6.90      5.53 o 
  -3   6  13      192.61      183.04     15.06 o 
  -2   6  13      107.67      122.09      8.02 o 
  -1   6  13       46.27       53.16      9.16 o 
   0   6  13       68.23       91.12     10.84 o 
   1   6  13       47.57       40.93     12.45 o 
   2   6  13      107.76      123.29     12.39 o 
   3   6  13      198.06      208.04     15.13 o 
   4   6  13        5.30        5.56      6.59 o 
   5   6  13       20.93       17.76      7.11 o 
  -5   7  13       21.68       32.40      8.81 o 
  -4   7  13      112.55      112.60     15.97 o 
  -3   7  13       45.93       46.84      7.34 o 
  -2   7  13      246.61      254.91     10.66 o 
  -1   7  13        4.03        7.22      5.92 o 
   0   7  13       12.87       17.42      7.08 o 
   1   7  13        3.63        6.65      5.87 o 
   2   7  13      246.41      256.06     16.62 o 
   3   7  13       44.74       42.94      9.07 o 
   4   7  13      111.03      111.42     12.71 o 
   5   7  13       22.55       19.54      7.82 o 
  -4   8  13       49.11       63.60     10.64 o 
  -3   8  13       19.01       24.00      7.74 o 
  -2   8  13       61.81       63.72      7.81 o 
  -1   8  13       69.75       91.86     11.10 o 
   0   8  13       16.54       21.39      8.04 o 
   1   8  13       69.60       70.00     10.23 o 
   2   8  13       62.18       67.92     10.26 o 
   3   8  13       20.59       12.84      6.73 o 
   4   8  13       48.93       73.90     11.40 o 
  -3   9  13       11.02       10.19     11.49 o 
  -2   9  13        6.39        5.54      5.80 o 
  -1   9  13       19.97       31.38      5.49 o 
   0   9  13       39.36       39.08      8.35 o 
   1   9  13       19.13       11.09      6.38 o 
   2   9  13        6.66        9.69      8.59 o 
   3   9  13       11.41       16.39      7.13 o 
  -1  10  13       30.32       34.39      6.44 o 
   0  10  13       87.93       81.93     11.10 o 
   1  10  13       30.84       29.65      8.20 o 
   0   0  14      146.95      126.22     17.30 o 
   1   0  14       38.60       49.60      9.52 o 
   2   0  14      264.65      283.26     16.08 o 
   3   0  14       46.38       56.74      8.74 o 
   4   0  14      210.62      192.50     11.05 o 
   5   0  14       18.28       25.00      8.90 o 
   6   0  14      151.74      160.90     13.71 o 
  -6   1  14       98.38       86.92     11.07 o 
  -5   1  14        9.29        9.09      4.91 o 
  -4   1  14      101.33      108.34      8.95 o 
  -3   1  14      116.12      127.19      9.43 o 
  -2   1  14      160.34      129.38     20.64 o 
  -1   1  14       62.28       65.64     10.44 o 
   0   1  14      379.12      348.28     17.80 o 
   1   1  14       61.80       56.96      9.92 o 
   2   1  14      163.65      146.57      9.16 o 
   3   1  14      113.27      124.93      9.15 o 
   4   1  14      102.27      104.80     14.58 o 
   5   1  14       10.64        7.46      6.91 o 
   6   1  14       97.00      125.08     13.17 o 
  -6   2  14       67.99       64.78     13.11 o 
  -5   2  14       58.68       73.27     10.25 o 
  -4   2  14       24.71       20.88      5.75 o 
  -3   2  14       37.65       33.72      6.63 o 
  -2   2  14      257.88      261.78     25.03 o 
  -1   2  14       14.60       10.21      7.52 o 
   0   2  14       30.37       36.00     17.04 o 
   1   2  14       15.54       12.84      7.64 o 
   2   2  14      253.38      250.78     18.46 o 
   3   2  14       35.89       41.73      8.91 o 
   4   2  14       23.78       20.84     10.86 o 
   5   2  14       58.30       48.27      9.95 o 
   6   2  14       68.44       68.98     11.18 o 
  -6   3  14       16.48       19.84      9.99 o 
  -5   3  14       12.28        5.87      8.06 o 
  -4   3  14       14.87       14.45      5.45 o 
  -3   3  14       42.66       50.68      7.42 o 
  -2   3  14      124.81      113.88     11.84 o 
  -1   3  14      389.93      350.94     21.28 o 
   0   3  14       22.23       44.44     24.23 o 
   1   3  14      384.54      371.41     35.31 o 
   2   3  14      125.96      121.98     15.26 o 
   3   3  14       43.03       44.82      9.21 o 
   4   3  14       14.15        2.87      7.81 o 
   5   3  14       11.54       17.36      7.63 o 
   6   3  14       17.49       16.51      7.58 o 
  -5   4  14       61.71       79.07     14.61 o 
  -4   4  14        4.09        0.00      4.66 o 
  -3   4  14       17.37       15.00      5.81 o 
  -2   4  14      116.28      124.37     12.26 o 
  -1   4  14      263.23      235.34     15.21 o 
   0   4  14      125.44      133.91     12.45 o 
   1   4  14      258.85      254.84     16.11 o 
   2   4  14      120.37      114.71     12.36 o 
   3   4  14       16.79        9.53      6.93 o 
   4   4  14        3.62       -3.89      6.07 o 
   5   4  14       63.37       68.45     16.81 o 
  -5   5  14       30.21       36.53     11.57 o 
  -4   5  14       86.62      103.85     18.37 o 
  -3   5  14      122.27      124.16     11.04 o 
  -2   5  14       40.19       38.57      6.53 o 
  -1   5  14      157.73      152.95     13.25 o 
   0   5  14      378.98      391.82     19.25 o 
   1   5  14      157.77      170.44     32.67 o 
   2   5  14       41.34       46.68      9.08 o 
   3   5  14      122.68      126.17     13.10 o 
   4   5  14       86.73      106.15     23.81 o 
   5   5  14       28.50       37.38      9.03 o 
  -5   6  14        6.61       18.92      7.35 o 
  -4   6  14       45.21       34.05     11.07 o 
  -3   6  14       46.90       54.43     10.31 o 
  -2   6  14      151.23      168.76     10.76 o 
  -1   6  14       61.22       73.84     10.64 o 
   0   6  14      121.54      135.69     14.41 o 
   1   6  14       60.23       67.46     13.91 o 
   2   6  14      150.19      143.26     13.80 o 
   3   6  14       44.68       45.26      9.70 o 
   4   6  14       47.40       44.18      9.97 o 
   5   6  14        6.77       17.61      7.47 o 
  -4   7  14       82.36       93.10     16.28 o 
  -3   7  14       16.46       21.73      7.15 o 
  -2   7  14       81.93       85.43      9.93 o 
  -1   7  14       45.30       40.23      9.18 o 
   0   7  14      199.74      221.56     46.88 o 
   1   7  14       47.50       34.82      8.92 o 
   2   7  14       80.18       85.02     14.31 o 
   3   7  14       16.52       22.39      7.93 o 
   4   7  14       83.56       93.28     12.54 o 
  -3   8  14       50.84       58.64     13.36 o 
  -2   8  14       50.61       65.55      9.63 o 
  -1   8  14        8.24        8.21     13.74 o 
   0   8  14       33.46       30.89      8.18 o 
   1   8  14        8.71       -2.43      5.61 o 
   2   8  14       49.82       66.15     10.59 o 
   3   8  14       50.62       50.44      9.69 o 
  -2   9  14       14.80       27.89     11.04 o 
  -1   9  14        7.94       14.31      8.21 o 
   0   9  14        1.23        3.24      6.50 o 
   1   9  14        7.91       22.39      9.59 o 
   2   9  14       16.03       12.79      7.25 o 
   1   0  15      471.27      436.25     19.97 o 
   2   0  15      768.96      725.06     25.98 o 
   3   0  15       93.90       90.99     13.06 o 
   4   0  15       10.02        5.80      4.75 o 
   5   0  15        4.19        8.98      5.22 o 
  -5   1  15       28.41       28.60      6.27 o 
  -4   1  15       87.39       90.23     17.15 o 
  -3   1  15       43.04       28.79      7.54 o 
  -2   1  15      104.92       82.74     15.61 o 
  -1   1  15       37.77       35.15      9.30 o 
   0   1  15       96.79       97.65     11.97 o 
   1   1  15       39.36       43.92      9.55 o 
   2   1  15      109.21      102.75      8.34 o 
   3   1  15       44.13       47.57      6.84 o 
   4   1  15       88.36       84.22     13.22 o 
   5   1  15       29.19       26.06     18.06 o 
  -5   2  15       28.47       41.77      9.05 o 
  -4   2  15       31.74       30.09      6.66 o 
  -3   2  15       15.67       22.81      5.76 o 
  -2   2  15      260.41      233.82     27.40 o 
  -1   2  15        6.54       -0.04      7.44 o 
   0   2  15      485.73      460.99     20.79 o 
   1   2  15        5.21       -4.52      7.14 o 
   2   2  15      256.16      229.33     15.77 o 
   3   2  15       15.32        9.70     12.23 o 
   4   2  15       31.96       43.30      9.58 o 
   5   2  15       30.33       38.85      9.23 o 
  -5   3  15       50.03       59.43     10.26 o 
  -4   3  15       95.11      104.03      9.66 o 
  -3   3  15       37.71       40.43      7.03 o 
  -2   3  15       51.22       41.58     10.06 o 
  -1   3  15       38.35       43.06      9.97 o 
   0   3  15      780.99      773.89     26.56 o 
   1   3  15       40.69       35.77      9.06 o 
   2   3  15       51.38       70.95     11.45 o 
   3   3  15       36.09       31.92      8.71 o 
   4   3  15       96.74       80.85     18.91 o 
   5   3  15       51.26       58.50     11.15 o 
  -5   4  15       50.76       35.15     11.07 o 
  -4   4  15      155.84      161.93     14.32 o 
  -3   4  15       12.08       20.08      5.64 o 
  -2   4  15       16.99       16.31      5.06 o 
  -1   4  15       37.17       58.01     10.14 o 
   0   4  15        3.72        5.74      7.98 o 
   1   4  15       34.39       46.86     16.45 o 
   2   4  15       15.76       33.20      8.99 o 
   3   4  15       11.38       14.79      7.40 o 
   4   4  15      154.02      171.61     15.46 o 
   5   4  15       51.12       48.10     13.48 o 
  -4   5  15       97.97       79.05     10.95 o 
  -3   5  15       82.17       75.03     13.42 o 
  -2   5  15      189.00      219.60     12.36 o 
  -1   5  15      168.38      180.80     38.81 o 
   0   5  15      294.14      309.40     17.86 o 
   1   5  15      164.62      145.40     13.89 o 
   2   5  15      190.35      158.27     14.91 o 
   3   5  15       79.48      104.29     12.88 o 
   4   5  15      100.60      116.27     13.59 o 
  -4   6  15        3.20       -5.54      5.54 o 
  -3   6  15       29.11       50.81      9.03 o 
  -2   6  15      129.36      152.50     10.79 o 
  -1   6  15        5.48        6.55      7.28 o 
   0   6  15        5.83       14.39      7.90 o 
   1   6  15        4.87        1.45      6.82 o 
   2   6  15      127.32      151.74     14.54 o 
   3   6  15       27.36       27.02      8.78 o 
   4   6  15        3.54       -1.55      6.06 o 
  -3   7  15       86.24      113.08     12.32 o 
  -2   7  15       89.47       95.79     11.53 o 
  -1   7  15       37.23       53.59     14.61 o 
   0   7  15       13.13       17.21      9.24 o 
   1   7  15       37.95       47.16     10.06 o 
   2   7  15       89.29      106.45     13.14 o 
   3   7  15       88.75      111.19     13.71 o 
  -2   8  15        3.39        6.38      5.71 o 
  -1   8  15        8.08        4.72      8.87 o 
   0   8  15        1.34        3.52      6.99 o 
   1   8  15        7.10       18.98      7.69 o 
   2   8  15        3.29        6.49      7.43 o 
   0   0  16      371.97      314.48     26.51 o 
   1   0  16       65.62       71.12     11.27 o 
   2   0  16      375.47      367.52     21.20 o 
   3   0  16      136.83      127.46      9.99 o 
   4   0  16       68.21       78.45     10.93 o 
   5   0  16       55.80       42.69      9.23 o 
  -5   1  16       64.46       58.65     10.13 o 
  -4   1  16       34.51       44.00      7.58 o 
  -3   1  16       46.68       50.97      7.49 o 
  -2   1  16      109.48      113.76     13.46 o 
  -1   1  16       42.35       39.31     10.03 o 
   0   1  16        0.14       -9.28      9.28 o 
   1   1  16       40.33       40.96     13.71 o 
   2   1  16      106.27       87.14      8.40 o 
   3   1  16       47.36       39.42      9.96 o 
   4   1  16       33.19       18.67      8.63 o 
   5   1  16       66.33       76.21     12.14 o 
  -5   2  16        0.38       10.94     10.72 o 
  -4   2  16       18.12       20.56      6.18 o 
  -3   2  16        4.34        2.75      4.35 o 
  -2   2  16        1.40       -4.90      7.15 o 
  -1   2  16      212.85      221.00     21.37 o 
   0   2  16      234.70      266.39     19.87 o 
   1   2  16      213.53      212.08     17.55 o 
   2   2  16        1.61        9.45      7.67 o 
   3   2  16        5.53        1.56      8.54 o 
   4   2  16       17.86       16.02      8.36 o 
   5   2  16        0.38       -0.60      8.99 o 
  -4   3  16      137.16      138.91     33.34 o 
  -3   3  16        2.25        4.00      4.50 o 
  -2   3  16      243.98      262.31     17.43 o 
  -1   3  16      100.24       82.82     12.11 o 
   0   3  16       21.67       34.50      9.47 o 
   1   3  16       99.72       85.37     12.09 o 
   2   3  16      243.11      264.97     18.28 o 
   3   3  16        2.46       -0.39      6.89 o 
   4   3  16      139.18      136.48     14.71 o 
  -4   4  16       12.29       11.52      6.53 o 
  -3   4  16       31.79       40.58      7.23 o 
  -2   4  16        9.40        3.61      5.64 o 
  -1   4  16       38.16       34.04     15.92 o 
   0   4  16       44.34       40.90      9.77 o 
   1   4  16       39.96       49.16     12.82 o 
   2   4  16        8.81        9.94      8.15 o 
   3   4  16       29.39       22.84      8.24 o 
   4   4  16       11.39        8.81      7.69 o 
  -4   5  16       96.75       83.73     11.78 o 
  -3   5  16        6.19       10.58      6.24 o 
  -2   5  16       45.71       63.16      8.21 o 
  -1   5  16      141.46      130.80     13.64 o 
   0   5  16       42.50       51.72     10.83 o 
   1   5  16      140.78      139.02     14.43 o 
   2   5  16       46.44       50.68     10.49 o 
   3   5  16        5.72       -4.29      7.97 o 
   4   5  16       98.23      106.87     15.50 o 
  -3   6  16        3.07       10.20      8.90 o 
  -2   6  16       43.75       44.15      7.53 o 
  -1   6  16        0.29       -2.42      6.96 o 
   0   6  16       25.42       26.34     12.33 o 
   1   6  16        0.23       -5.32      5.99 o 
   2   6  16       44.41       56.00     15.08 o 
   3   6  16        2.87        0.69      7.34 o 
  -2   7  16       14.37       25.24      7.02 o 
  -1   7  16       61.09       60.02     11.21 o 
   0   7  16       10.11       23.79     12.59 o 
   1   7  16       59.74       54.80     10.48 o 
   2   7  16       13.59       29.77      9.59 o 
   1   0  17       72.28       69.28     11.83 o 
   2   0  17        8.79       19.50      5.48 o 
   3   0  17       12.86       22.50      7.38 o 
   4   0  17        0.73       -0.58     10.73 o 
  -4   1  17        5.54       14.55      5.96 o 
  -3   1  17       51.34       49.21      7.51 o 
  -2   1  17       12.18        8.51      4.82 o 
  -1   1  17      139.96      124.96     24.13 o 
   0   1  17      220.57      217.26     16.75 o 
   1   1  17      137.97      122.66     13.92 o 
   2   1  17       12.54       -2.48      7.69 o 
   3   1  17       50.07       50.14     11.04 o 
   4   1  17        5.49        4.29      7.67 o 
  -4   2  17        5.19        4.48      5.49 o 
  -3   2  17       60.53       42.49      7.35 o 
  -2   2  17       48.49       56.74      7.56 o 
  -1   2  17       48.08       49.15     11.11 o 
   0   2  17        2.73       -2.95      7.85 o 
   1   2  17       44.80       47.33     10.80 o 
   2   2  17       50.59       62.03     11.32 o 
   3   2  17       61.25       44.37     10.66 o 
   4   2  17        5.01       -5.04      7.13 o 
  -3   3  17       20.27       24.76      8.12 o 
  -2   3  17        8.32        7.50      4.51 o 
  -1   3  17       11.22       16.10      9.06 o 
   0   3  17      250.96      232.54     17.32 o 
   1   3  17       10.91       14.85      8.69 o 
   2   3  17        8.66       15.07      9.43 o 
   3   3  17       20.33        7.23      8.63 o 
  -3   4  17       21.65       21.66      6.59 o 
  -2   4  17        9.94       11.67      4.85 o 
  -1   4  17       75.86       89.17     16.79 o 
   0   4  17       14.98        0.25      7.66 o 
   1   4  17       74.70       59.28     11.64 o 
   2   4  17        9.39        0.61      7.95 o 
   3   4  17       22.72       31.02      9.52 o 
  -2   5  17       14.83       21.23      6.21 o 
  -1   5  17       66.29       48.53     10.80 o 
   0   5  17       28.66       21.82      9.15 o 
   1   5  17       66.58       78.14     12.61 o 
   2   5  17       14.77       23.83      8.83 o 
  -1   6  17       50.40       81.23     15.14 o 
   0   6  17        2.01       -2.56      7.46 o 
   1   6  17       50.21       56.39     11.42 o 
   0   0  18       42.38       33.97     14.66 o 
   1   0  18       51.32       43.06     11.20 o 
   2   0  18        4.62        6.32      4.76 o 
   3   0  18        5.14        1.49      5.42 o 
  -3   1  18       11.62        7.21      5.36 o 
  -2   1  18       39.28       39.04      7.26 o 
  -1   1  18       68.30       62.89     11.70 o 
   0   1  18      198.44      238.16     23.46 o 
   1   1  18       70.09       84.94     13.45 o 
   2   1  18       38.94       44.02     14.54 o 
   3   1  18       11.35       10.70     18.09 o 
  -3   2  18       91.32      111.72     10.81 o 
  -2   2  18       59.59       59.46      8.36 o 
  -1   2  18       19.81       12.50      9.16 o 
   0   2  18        3.32        3.39      7.99 o 
   1   2  18       21.47       16.48      9.35 o 
   2   2  18       61.76       83.69     22.08 o 
   3   2  18       91.79      102.60     14.23 o 
  -2   3  18       55.90       49.48      7.56 o 
  -1   3  18       24.05       16.63      9.14 o 
   0   3  18        0.59        0.08      7.50 o 
   1   3  18       23.59       25.94     13.56 o 
   2   3  18       56.02       36.75     11.01 o 
  -1   4  18       27.59       33.48     10.82 o 
   0   4  18       14.57       16.07     18.88 o 
   1   4  18       29.42       35.61     10.32 o 
   1   0  19       21.47       21.70     10.57 o 
  -1   1  19        9.98       -7.53      8.39 o 
   0   1  19        8.48       13.97      9.81 o 
   1   1  19       10.88        7.82     17.51 o 
   0   2  19        3.59       14.84     13.16 o 
                                                 
